# Supplementary material for: A small stretch of poor codon usage at the beginning of dengue virus open reading frame may act as a translational checkpoint
Source: BMC Res Notes. 2023 Dec 5;16:359. doi: 10.1186/s13104-023-06615-5 (PMC10698908; doi:10.1186/s13104-023-06615-5)
Supplement: Supplementary file 1 — Additional file 1: Table S1. Information of DENV complete genomes [file 13104_2023_6615_MOESM1_ESM.xlsx]

## Sheet: Table S4
Table S4. The CAI data of DENV1-4 in the CDS of the entire genome and their various initiation sites; the first 25, 50, 75, and 100 codons
using the codon usage table of Homo sapiens as a reference set.
Codon Region	DENV1	DENV2	DENV3	DENV4
CDS of complete genome	0.731	0.735	0.733	0.741
The first 25 codons	0.703	0.77	0.761	0.762
The first 50 codons	0.719	0.769	0.752	0.759
The first 75 codons	0.718	0.723	0.744	0.773
The first 100 codons	0.733	0.76	0.772	0.781

## Sheet: DENV1
Table S4. The CAI data of DENV1-4 in the CDS of the entire genome and their various initiation sites; the first 25, 50, 75, and 100 codons
using the codon usage table of Homo sapiens as a reference set.
	CAI of DENV1 Codon Region
Definition	CDS of complete genome	The first 25 codons	The first 50 codons	The first 75 codons	The first 100 codons
AF309641.1:81-10259_Dengue_virus_type_1_from_Cambodia,_complete_genome	0.728	0.692	0.718	0.712	0.721
AY762084.1:93-10271_Dengue_virus_type_1_strain_Singapore_8114/93,_complete_genome	0.734	0.715	0.728	0.726	0.746
AY732483.1:95-10273_Dengue_virus_type_1_strain_ThD1_0008_81,_complete_genome	0.729	0.701	0.723	0.722	0.739
KR052012.1:95-10273_Dengue_virus_strain_Hb33/CHN/2014,_complete_genome	0.733	0.715	0.725	0.724	0.743
JF459993.1:95-10273_Dengue_virus_1_strain_49440_from_Myanmar,_complete_genome	0.729	0.701	0.715	0.716	0.72
DQ672559.1:95-10273_Dengue_virus_type_1_strain_FP1104,_complete_genome	0.723	0.701	0.704	0.708	0.725
AY277666.2:95-10273_Dengue_virus_1_isolate_ARG0048,_complete_genome	0.733	0.707	0.702	0.707	0.731
HQ332183.1:95-10273_Dengue_virus_1_strain_VE_61081_2007,_complete_genome	0.734	0.707	0.72	0.719	0.739
KJ189304.1:82-10260_Dengue_virus_1_isolate_DENV-1/CO/BID-V7292/2005,_complete_genome	0.737	0.689	0.711	0.713	0.734
JX669473.1:95-10273_Dengue_virus_1_isolate_74488/BR-PE/01,_complete_genome	0.734	0.707	0.72	0.719	0.739
KJ189369.1:92-10270_Dengue_virus_1_isolate_DENV-1/MX/BID-V8196/2011,_complete_genome	0.735	0.707	0.718	0.72	0.74
KJ649286.1:95-10273_Dengue_virus_1_isolate_DENV-1-Jeddah,_complete_genome	0.728	0.701	0.712	0.715	0.734
JF937608.1:79-10257_Dengue_virus_1_isolate_DENV-1/VN/BID-V3958/2008,_complete_genome	0.729	0.71	0.728	0.715	0.723
EU081262.2:95-10273_Dengue_virus_type_1_strain_D1/SG/05K4173DK1/2005,_complete_genome	0.727	0.692	0.718	0.719	0.725
AY732482.1:95-10273_Dengue_virus_type_1_strain_ThD1_0049_01,_complete_genome	0.728	0.692	0.718	0.719	0.728
KF955446.1:59-10237_Dengue_virus_1_isolate_DENV-1/VN/BID-V3909/2008,_complete_genome	0.73	0.71	0.722	0.718	0.725
DQ672563.1:95-10273_Dengue_virus_type_1_strain_HawO3758,_complete_genome	0.723	0.701	0.704	0.708	0.729
DQ672557.1:95-10273_Dengue_virus_type_1_strain_FP0705,_complete_genome	0.723	0.701	0.704	0.708	0.725
KC762654.1:95-10273_Dengue_virus_1_isolate_MKS-0077,_complete_genome	0.728	0.669	0.704	0.71	0.719
OM281599.1:95-10273_Dengue_virus_1_isolate_002/SH/2020,_complete_genome	0.723	0.713	0.723	0.721	0.739
OM281598.1:95-10273_Dengue_virus_1_isolate_144/SH/2019,_complete_genome	0.732	0.71	0.744	0.73	0.734
OM281596.1:95-10273_Dengue_virus_1_isolate_132/SH/2019,_complete_genome	0.731	0.692	0.718	0.719	0.726
OR418422.1:95-10273_Dengue_virus_type_1_isolate_23GZ09930A_D1_F,_complete_genome	0.731	0.697	0.737	0.724	0.73
MG721063.2:94-10272_Dengue_virus_type_1_strain_R1_J10,_complete_genome	0.736	0.715	0.722	0.722	0.741
OM281569.1:95-10273_Dengue_virus_1_isolate_037/SH/2018,_complete_genome	0.729	0.692	0.712	0.71	0.72
KY926848.1:33-10211_Dengue_virus_type_1_isolate_PF13/190813-45,_complete_genome	0.728	0.71	0.722	0.718	0.725
MH921567.1:95-10273_Dengue_virus_type_1_isolate_PNG_2016,_complete_genome	0.725	0.701	0.715	0.716	0.73
MG679801.1:95-10273_Dengue_virus_type_1_isolate_DENV-1/China/MY22(2017),_complete_genome	0.728	0.692	0.718	0.719	0.726
MH450312.1:96-10274_Dengue_virus_type_1_isolate_DENV1-VE-IDAMS-910132_2015-10-19,_complete_genome	0.735	0.707	0.72	0.719	0.739
KF973475.1:95-10273_Dengue_virus_1_isolate_DENV-1/NI/BID-V7696/2012,_complete_genome	0.734	0.707	0.718	0.717	0.737
KJ189359.1:80-10258_Dengue_virus_1_isolate_DENV-1/PR/BID-V7719/2012,_complete_genome	0.736	0.707	0.72	0.719	0.745
KJ189368.1:88-10266_Dengue_virus_1_isolate_DENV-1/MX/BID-V8195/2012,_complete_genome	0.737	0.707	0.72	0.719	0.739
KT279761.2:95-10273_Dengue_virus_type_1_strain_Haiti/1207/2014,_complete_genome	0.738	0.707	0.72	0.719	0.742
JN819417.1:59-10237_Dengue_virus_1_isolate_DENV-1/SV/BID-V2938/1993,_complete_genome	0.735	0.729	0.731	0.726	0.744
KU509249.1:76-10254_Dengue_virus_type_1_strain_DENV1-17388,_complete_genome	0.736	0.707	0.726	0.724	0.748
MT076935.1:95-10273_Dengue_virus_type_1_isolate_CFA348,_complete_genome	0.727	0.683	0.713	0.728	0.732
Average CAI	0.731	0.703	0.719	0.718	0.733

## Sheet: DENV2
Table S4. The CAI data of DENV1-4 in the CDS of the entire genome and their various initiation sites; the first 25, 50, 75, and 100 codons
using the codon usage table of Homo sapiens as a reference set.
	CAI of DENV2 Codon Region
Definition	CDS of complete genome	The first 25 codons	The first 50 codons	The first 75 codons	The first 100 codons
EU359009.1:97-10272_Dengue_virus_2_isolate_ZH1340,_complete_genome	0.737	0.798	0.796	0.746	0.78
M20558.1:97-10272_Dengue_virus_type_2_Jamaica/N.1409,_complete_genome	0.735	0.767	0.748	0.711	0.751
AF208496.1:97-10272_Dengue_virus_type_2_strain_DEN2/H/IMTSSA-MART/98-703,_complete_genome	0.73	0.767	0.756	0.699	0.742
FJ744725.1:75-10250_Dengue_virus_2_isolate_DENV-2/TH/BID-V2311/2001,_complete_genome	0.734	0.76	0.779	0.749	0.786
HQ332190.1:97-10272_Dengue_virus_2_strain_VE_61095_2007,_complete_genome	0.733	0.767	0.769	0.724	0.761
GQ868555.1:64-10239_Dengue_virus_2_isolate_DENV-2/CO/BID-V3371/2005,_complete_genome	0.73	0.767	0.743	0.691	0.735
JX073928.1:97-10272_Dengue_virus_2_strain_BR_DEN2_01-01,_complete_genome	0.73	0.767	0.748	0.698	0.741
GU369819.1:15-10190_Dengue_virus_2_isolate_CAM7786,_complete_genome	0.731	0.786	0.766	0.705	0.746
GQ398267.1:97-10272_Dengue_virus_2_strain_DENV-2/SG/07K3588DK1/2007,_complete_genome	0.739	0.798	0.742	0.714	0.755
GQ398258.1:97-10272_Dengue_virus_2_strain_DENV-2/ID/1016DN/1975,_complete_genome	0.737	0.765	0.79	0.73	0.768
EU482672.1:75-10250_Dengue_virus_2_isolate_DENV-2/VN/BID-V735/2006,_complete_genome	0.74	0.798	0.825	0.763	0.786
KF360005.1:65-10240_Dengue_virus_2_isolate_DENV-2/PK,_complete_genome	0.738	0.778	0.782	0.737	0.778
JF730050.1:95-10270_Dengue_virus_2_isolate_DENV-2/US/BID-V5412/2007,_complete_genome	0.739	0.704	0.749	0.721	0.759
JF357907.1:87-10262_Dengue_virus_2_isolate_DENV-2/NI/BID-V4650/2007,_complete_genome	0.729	0.767	0.756	0.699	0.742
EU056810.1:97-10272_Dengue_virus_type_2_isolate_1349,_complete_genome	0.738	0.765	0.79	0.73	0.767
EF457904.1:98-10273_Dengue_virus_type_2_isolate_Dak_Ar_D75505,_complete_genome	0.734	0.773	0.694	0.684	0.719
GU131843.1:53-10228_Dengue_virus_2_isolate_DENV-2/BF/BID-V3502/1986,_complete_genome	0.736	0.765	0.79	0.724	0.761
HQ999999.1:97-10272_Dengue_virus_2_isolate_DENV-2/GU/FDA-GUA09/2009,_complete_genome	0.731	0.767	0.764	0.704	0.746
MH985859.1:96-10271_Dengue_virus_type_2_isolate_Van_2017,_complete_genome	0.733	0.806	0.829	0.757	0.788
MT180479.1:97-10272_Dengue_virus_type_2_isolate_231/17kandy,_complete_genome	0.735	0.798	0.796	0.756	0.787
MN018344.1:97-10272_Dengue_virus_type_2_isolate_D17013,_complete_genome	0.735	0.798	0.796	0.756	0.787
OQ652965.1:97-10272_Dengue_virus_type_2_isolate_DENV2_YN_017,_complete_genome	0.74	0.704	0.749	0.721	0.759
MK411559.1:84-10259_Dengue_virus_type_2_isolate_ID/JMB-001B/2016,_complete_genome	0.737	0.798	0.796	0.746	0.78
MG721054.2:97-10272_Dengue_virus_type_2_isolate_R1_J17_DENV2,_complete_genome	0.74	0.765	0.794	0.753	0.785
MH069499.1:85-10260_Dengue_virus_type_2_strain_DENV-2/VE/IDAMS/910105,_complete_genome	0.731	0.786	0.766	0.722	0.76
OQ782228.1:96-10271_Dengue_virus_type_2_isolate_LLE8614,_complete_genome	0.727	0.767	0.737	0.687	0.732
MH613986.1:97-10272_Dengue_virus_type_2_isolate_C6L_P56,_complete_genome	0.74	0.704	0.749	0.721	0.759
KX702403.1:97-10272_Dengue_virus_type_2_strain_Dengue_virus_2/Homo_sapiens/Haiti-1/2016,_complete_genome	0.731	0.767	0.756	0.702	0.737
KU509267.1:32-10207_Dengue_virus_type_2_strain_DENV2-30,_complete_genome	0.73	0.769	0.773	0.709	0.749
EU920848.1:97-10272_Dengue_virus_2_isolate_FGU-Apr2-06,_complete_genome	0.732	0.767	0.756	0.719	0.751
FJ898451.1:75-10250_Dengue_virus_2_isolate_DENV-2/DO/BID-V2955/2003,_complete_genome	0.733	0.767	0.756	0.699	0.735
KU517845.1:97-10272_Dengue_virus_type_2_isolate_PG-CN10-13,_complete_genome	0.738	0.798	0.71	0.695	0.74
MN018365.1:97-10272_Dengue_virus_type_2_isolate_D151663,_complete_genome	0.736	0.798	0.796	0.746	0.78
MG189962.1:51-10226_Dengue_virus_type_2_isolate_D2_K2_RIJ_059/Dar_es_Salaam_2014,_complete_genome	0.738	0.798	0.796	0.743	0.777
MT076937.1:97-10272_Dengue_virus_type_2_isolate_CFA298,_complete_genome	0.739	0.704	0.749	0.721	0.761
KY627763.1:73-10248_Dengue_virus_type_2_strain_7754691/BF/2016,_complete_genome	0.736	0.754	0.784	0.739	0.76
Average CAI	0.735	0.77	0.769	0.723	0.76

## Sheet: DENV3
Table S4. The CAI data of DENV1-4 in the CDS of the entire genome and their various initiation sites; the first 25, 50, 75, and 100 codons
using the codon usage table of Homo sapiens as a reference set.
	CAI of DENV3 Codon Region
Definition	CDS of complete genome	The first 25 codons	The first 50 codons	The first 75 codons	The first 100 codons
EF629370.1:95-10267_Dengue_virus_type_3_strain_BR_DEN3_RO1-02,_complete_genome	0.733	0.759	0.74	0.72	0.754
HQ332171.1:95-10267_Dengue_virus_3_strain_VE_61035_2006,_complete_genome	0.734	0.767	0.757	0.746	0.776
GU131954.1:74-10246_Dengue_virus_3_isolate_DENV-3/CO/BID-V3404/2006,_complete_genome	0.735	0.767	0.758	0.747	0.774
FJ898442.1:74-10246_Dengue_virus_3_isolate_DENV-3/MX/BID-V2989/2007,_complete_genome	0.733	0.767	0.754	0.745	0.773
KF041259.1:95-10267_Dengue_virus_3_isolate_D3/Pakistan/43298/2006,_complete_genome	0.737	0.767	0.758	0.767	0.79
AY766104.1:95-10267_Dengue_virus_type_3_strain_Singapore_8120/95,_complete_genome	0.733	0.759	0.746	0.753	0.767
AY496871.2:95-10267_Dengue_virus_type_3_isolate_BDH02-1,_complete_genome	0.733	0.759	0.747	0.753	0.77
KF955460.1:61-10233_Dengue_virus_3_isolate_DENV-3/VN/BID-V1933/2008,_complete_genome	0.732	0.74	0.733	0.73	0.744
FJ850056.1:59-10231_Dengue_virus_3_isolate_DENV-3/US/BID-V1611/2004,_complete_genome	0.734	0.767	0.758	0.747	0.779
AY744679.1:95-10267_Dengue_virus_type_3_isolate_PF90/3050,_complete_genome	0.731	0.759	0.747	0.729	0.773
KF973487.1:95-10267_Dengue_virus_3_isolate_DENV-3/NI/BID-V7699/2011,_complete_genome	0.729	0.767	0.758	0.747	0.775
AY676353.1:95-10267_Dengue_virus_type_3_strain_ThD3_0007_87,_complete_genome	0.732	0.74	0.733	0.744	0.76
AY923865.1:95-10267_Dengue_virus_type_3_strain_C0360/94,_complete_genome	0.733	0.74	0.733	0.741	0.758
AY099337.1:95-10267_Dengue_virus_type_3_isolate_D3/H/IMTSSA-MART/1999/1243,_complete_genome	0.733	0.767	0.758	0.747	0.777
KT726361.1:74-10246_Dengue_virus_3_isolate_Cuba_20_2002,_complete_genome	0.734	0.767	0.754	0.745	0.777
KF955468.1:25-10197_Dengue_virus_3_isolate_DENV-3/PR/BID-V2116/2001,_complete_genome	0.735	0.767	0.758	0.747	0.777
FJ882575.1:74-10246_Dengue_virus_3_isolate_DENV-3/MZ/BID-V2418/1985,_complete_genome	0.733	0.767	0.758	0.747	0.777
FJ898456.1:74-10246_Dengue_virus_3_isolate_DENV-3/WS/BID-V2973/1995,_complete_genome	0.73	0.759	0.747	0.729	0.775
FJ644564.1:95-10267_Dengue_virus_3_isolate_ND143_from_India,_complete_genome	0.736	0.767	0.763	0.77	0.792
KF955473.1:74-10246_Dengue_virus_3_isolate_DENV-3/BR/BID-V2383/2002,_complete_genome	0.732	0.767	0.758	0.744	0.774
KU509283.1:62-10234_Dengue_virus_type_3_strain_DENV3-3404,_complete_genome	0.738	0.759	0.754	0.745	0.777
OR418423.1:95-10267_Dengue_virus_type_3_isolate_23GZ10604_D1_THA_F,_complete_genome	0.734	0.767	0.767	0.766	0.791
MH823209.1:95-10267_Dengue_virus_type_3_isolate_SMD-031,_complete_genome	0.728	0.759	0.74	0.72	0.761
MZ285732.1:95-10273_Dengue_virus_type_3_isolate_dev1,_complete_genome	0.723	0.701	0.715	0.716	0.734
MN018389.1:95-10267_Dengue_virus_type_3_isolate_D17011,_complete_genome	0.73	0.759	0.747	0.723	0.765
MN018381.1:95-10267_Dengue_virus_type_3_isolate_D16016,_complete_genome	0.735	0.767	0.763	0.774	0.797
KJ830751.1:46-10218_Dengue_virus_3_isolate_Jeddah-2014,_complete_genome	0.736	0.767	0.763	0.75	0.779
GU131878.1:74-10246_Dengue_virus_3_isolate_DENV-3/BR/BID-V3615/2007,_complete_genome	0.733	0.767	0.763	0.75	0.779
FJ898459.1:74-10246_Dengue_virus_3_isolate_DENV-3/TT/BID-V2982/2002,_complete_genome	0.733	0.767	0.758	0.744	0.777
KF955456.1:57-10229_Dengue_virus_3_isolate_DENV-3/PR/BID-V1728/2006,_complete_genome	0.735	0.767	0.758	0.744	0.774
KJ189301.1:81-10253_Dengue_virus_3_isolate_DENV-3/PE/BID-V7289/2008,_complete_genome	0.733	0.767	0.758	0.747	0.779
OK605762.1:95-10267_Dengue_virus_type_3_isolate_DENV3-1_FPA0099,_complete_genome	0.735	0.767	0.763	0.747	0.777
KF973486.1:95-10267_Dengue_virus_3_isolate_DENV-3/NI/BID-V7694/2012,_complete_genome	0.731	0.767	0.758	0.744	0.773
MH544651.1:95-10267_Dengue_virus_type_3_isolate_476947_Risaralda_CO_2016,_complete_genome	0.731	0.767	0.758	0.747	0.779
MH888333.1:95-10267_Dengue_virus_type_3_isolate_BOL_4025,_complete_genome	0.734	0.767	0.758	0.747	0.779
KU509278.1:63-10235_Dengue_virus_type_3_strain_DENV3-254,_complete_genome	0.732	0.767	0.758	0.744	0.768
KY794786.1:78-10250_Dengue_virus_type_3_isolate_101027,_complete_genome	0.728	0.759	0.74	0.723	0.759
OK605766.1:95-10267_Dengue_virus_type_3_isolate_DENV3-5_S_162,_complete_genome	0.733	0.767	0.731	0.734	0.766
Average CAI	0.733	0.761	0.752	0.744	0.772

## Sheet: DENV4
Table S4. The CAI data of DENV1-4 in the CDS of the entire genome and their various initiation sites; the first 25, 50, 75, and 100 codons
using the codon usage table of Homo sapiens as a reference set.
	CAI of DENV4 Codon Region
Definition	CDS of complete genome	The first 25 codons	The first 50 codons	The first 75 codons	The first 100 codons
HQ332176.1:102-10265_Dengue_virus_4_strain_VE_61054_2007,_complete_genome	0.741	0.76	0.751	0.772	0.778
FJ024476.1:81-10244_Dengue_virus_4_isolate_DENV-4/CO/BID-V1600/1997,_complete_genome	0.744	0.76	0.749	0.771	0.783
JN983813.1:102-10265_Dengue_virus_4_isolate_Br246RR/10,_complete_genome	0.742	0.76	0.74	0.765	0.778
KC333651.1:77-10240_Dengue_virus_4_strain_GZ/9809/2012,_complete_genome	0.74	0.769	0.766	0.788	0.789
KF041260.1:103-10266_Dengue_virus_4_isolate_D4/Pakistan/150/2009,_complete_genome	0.743	0.789	0.793	0.792	0.795
GQ252675.1:66-10229_Dengue_virus_4_isolate_DENV-4/US/BID-V2432/1995,_complete_genome	0.743	0.73	0.736	0.762	0.776
AY618993.1:103-10266_Dengue_virus_type_4_strain_ThD4_0734_00,_complete_genome	0.74	0.76	0.756	0.763	0.777
KU523872.1:103-10266_Dengue_virus_4_strain_ID-CN27-15,_complete_genome	0.74	0.76	0.773	0.772	0.79
KU523871.1:103-10266_Dengue_virus_4_strain_PH-CN08-14,_complete_genome	0.74	0.769	0.766	0.788	0.78
JF262783.1:102-10265_Dengue_virus_4_isolate_INDIA_G11337,_complete_genome	0.741	0.769	0.763	0.779	0.786
KJ160504.1:102-10265_Dengue_virus_4_isolate_rDENV4,_complete_genome	0.745	0.76	0.751	0.779	0.785
EF457906.1:102-10265_Dengue_virus_type_4_isolate_P75-215,_complete_genome	0.74	0.749	0.772	0.779	0.795
AY618989.1:102-10265_Dengue_virus_type_4_strain_ThD4_0017_97,_complete_genome	0.746	0.755	0.768	0.783	0.793
KC762699.1:103-10266_Dengue_virus_4_isolate_MKS-2139,_complete_genome	0.739	0.76	0.758	0.762	0.776
FJ639764.1:81-10244_Dengue_virus_4_isolate_DENV-4/VE/BID-V2194/2001,_complete_genome	0.741	0.764	0.753	0.774	0.785
GQ868585.1:81-10244_Dengue_virus_4_isolate_DENV-4/CO/BID-V3412/2005,_complete_genome	0.742	0.76	0.751	0.772	0.784
AF326573.1:102-10265_Dengue_virus_type_4_strain_814669,_complete_genome	0.744	0.76	0.751	0.772	0.784
KU513441.1:102-10265_Dengue_virus_type_4_isolate_LRV13/422,_complete_genome	0.74	0.76	0.74	0.765	0.778
MW793460.1:102-10265_Dengue_virus_type_4_isolate_1036,_complete_genome	0.743	0.76	0.751	0.769	0.781
OL314747.1:103-10266_Dengue_virus_4_isolate_JBB-055,_complete_genome	0.739	0.76	0.756	0.76	0.781
MN018394.1:102-10265_Dengue_virus_type_4_isolate_D151435,_complete_genome	0.743	0.769	0.769	0.758	0.748
MH888334.1:79-10242_Dengue_virus_type_4_isolate_CNR_16861,_complete_genome	0.738	0.76	0.756	0.763	0.772
MH382789.1:103-10266_Dengue_virus_type_4_isolate_PNG_2016a,_complete_genome	0.741	0.752	0.769	0.769	0.782
MN018395.1:102-10265_Dengue_virus_type_4_isolate_D151453,_complete_genome	0.743	0.769	0.766	0.788	0.789
MN018393.1:102-10265_Dengue_virus_type_4_isolate_D15312,_complete_genome	0.738	0.776	0.767	0.788	0.789
JN638571.1:115-10278_Dengue_virus_4_isolate_DHF_patient,_complete_genome	0.743	0.786	0.771	0.764	0.761
OP411002.1:103-10266_Dengue_virus_type_4_isolate_SG(EHI)D4/30932Y19,_complete_genome	0.74	0.769	0.76	0.764	0.776
MN018396.1:102-10265_Dengue_virus_type_4_isolate_D151602,_complete_genome	0.741	0.745	0.751	0.774	0.778
MN018397.1:102-10265_Dengue_virus_type_4_isolate_D16004,_complete_genome	0.743	0.745	0.755	0.767	0.763
MN018390.1:102-10265_Dengue_virus_type_4_isolate_D13467,_complete_genome	0.742	0.789	0.793	0.798	0.8
AY776330.1:79-10242_Dengue_virus_type_4_strain_Taiwan-2K0713_polyprotein_gene,_complete_cds	0.739	0.76	0.752	0.76	0.775
KY670635.1:80-10243_Dengue_virus_type_4_strain_D4/Philippines/0310aTw,_complete_genome	0.741	0.76	0.772	0.787	0.79
MK514144.1:102-10265_Dengue_virus_type_4_isolate_Homo_sapiens/Haiti-0075/2015,_complete_genome	0.742	0.76	0.74	0.765	0.778
MT076955.1:102-10265_Dengue_virus_type_4_isolate_KFA236,_complete_genome	0.743	0.76	0.751	0.769	0.781
Average CAI	0.741	0.762	0.759	0.773	0.781
