# Supplementary material for: A small stretch of poor codon usage at the beginning of dengue virus open reading frame may act as a translational checkpoint
Source: BMC Res Notes. 2023 Dec 5;16:359. doi: 10.1186/s13104-023-06615-5 (PMC10698908; doi:10.1186/s13104-023-06615-5)
Supplement: Supplementary file 2 — Additional file 2: Table S2. The codon usage table of organisms [file 13104_2023_6615_MOESM2_ESM.xlsx]

## Sheet: Table S5
Table S5. The CAI data of DENV1-4 in the CDS of the entire genome and their various initiation sites; the first 25, 50, 75, and 100 codons
using the codon usage table of Aedes aegypti as a reference set.
Codon Region	DENV1	DENV2	DENV3	DENV4
CDS of complete genome	0.704	0.709	0.697	0.704
The first 25 codons	0.781	0.774	0.825	0.788
The first 50 codons	0.742	0.779	0.798	0.718
The first 75 codons	0.71	0.714	0.774	0.724
The first 100 codons	0.712	0.738	0.778	0.724

## Sheet: DENV1
Table S4. The CAI data of DENV1-4 in the CDS of the entire genome and their various initiation sites; the first 25, 50, 75, and 100 codons
using the codon usage table of Aedes aegypti as a reference set.
	CAI of DENV1 Codon Region
Definition	CDS of complete genome	The first 25 codons	The first 50 codons	The first 75 codons	The first 100 codons
AF309641.1:81-10259_Dengue_virus_type_1_from_Cambodia,_complete_genome	0.704	0.784	0.749	0.706	0.707
AY762084.1:93-10271_Dengue_virus_type_1_strain_Singapore_8114/93,_complete_genome	0.701	0.791	0.738	0.712	0.721
AY732483.1:95-10273_Dengue_virus_type_1_strain_ThD1_0008_81,_complete_genome	0.704	0.781	0.748	0.715	0.719
KR052012.1:95-10273_Dengue_virus_strain_Hb33/CHN/2014,_complete_genome	0.701	0.791	0.748	0.719	0.723
JF459993.1:95-10273_Dengue_virus_1_strain_49440_from_Myanmar,_complete_genome	0.706	0.781	0.73	0.702	0.694
DQ672559.1:95-10273_Dengue_virus_type_1_strain_FP1104,_complete_genome	0.704	0.781	0.731	0.702	0.705
AY277666.2:95-10273_Dengue_virus_1_isolate_ARG0048,_complete_genome	0.703	0.777	0.74	0.704	0.706
HQ332183.1:95-10273_Dengue_virus_1_strain_VE_61081_2007,_complete_genome	0.708	0.777	0.743	0.706	0.712
KJ189304.1:82-10260_Dengue_virus_1_isolate_DENV-1/CO/BID-V7292/2005,_complete_genome	0.708	0.78	0.745	0.708	0.713
JX669473.1:95-10273_Dengue_virus_1_isolate_74488/BR-PE/01,_complete_genome	0.705	0.777	0.743	0.706	0.712
KJ189369.1:92-10270_Dengue_virus_1_isolate_DENV-1/MX/BID-V8196/2011,_complete_genome	0.706	0.777	0.728	0.702	0.71
KJ649286.1:95-10273_Dengue_virus_1_isolate_DENV-1-Jeddah,_complete_genome	0.705	0.781	0.749	0.716	0.722
JF937608.1:79-10257_Dengue_virus_1_isolate_DENV-1/VN/BID-V3958/2008,_complete_genome	0.703	0.78	0.748	0.718	0.716
EU081262.2:95-10273_Dengue_virus_type_1_strain_D1/SG/05K4173DK1/2005,_complete_genome	0.706	0.784	0.749	0.716	0.708
AY732482.1:95-10273_Dengue_virus_type_1_strain_ThD1_0049_01,_complete_genome	0.705	0.784	0.749	0.716	0.718
KF955446.1:59-10237_Dengue_virus_1_isolate_DENV-1/VN/BID-V3909/2008,_complete_genome	0.703	0.78	0.745	0.716	0.714
DQ672563.1:95-10273_Dengue_virus_type_1_strain_HawO3758,_complete_genome	0.704	0.781	0.731	0.702	0.715
DQ672557.1:95-10273_Dengue_virus_type_1_strain_FP0705,_complete_genome	0.704	0.781	0.731	0.702	0.705
KC762654.1:95-10273_Dengue_virus_1_isolate_MKS-0077,_complete_genome	0.705	0.787	0.747	0.715	0.714
OM281599.1:95-10273_Dengue_virus_1_isolate_002/SH/2020,_complete_genome	0.698	0.79	0.75	0.718	0.717
OM281598.1:95-10273_Dengue_virus_1_isolate_144/SH/2019,_complete_genome	0.706	0.78	0.754	0.715	0.714
OM281596.1:95-10273_Dengue_virus_1_isolate_132/SH/2019,_complete_genome	0.707	0.784	0.749	0.716	0.715
OR418422.1:95-10273_Dengue_virus_type_1_isolate_23GZ09930A_D1_F,_complete_genome	0.706	0.763	0.745	0.708	0.708
MG721063.2:94-10272_Dengue_virus_type_1_strain_R1_J10,_complete_genome	0.702	0.791	0.735	0.711	0.716
OM281569.1:95-10273_Dengue_virus_1_isolate_037/SH/2018,_complete_genome	0.705	0.784	0.746	0.715	0.714
KY926848.1:33-10211_Dengue_virus_type_1_isolate_PF13/190813-45,_complete_genome	0.703	0.78	0.745	0.716	0.714
MH921567.1:95-10273_Dengue_virus_type_1_isolate_PNG_2016,_complete_genome	0.7	0.781	0.73	0.705	0.716
MG679801.1:95-10273_Dengue_virus_type_1_isolate_DENV-1/China/MY22(2017),_complete_genome	0.705	0.784	0.749	0.716	0.715
MH450312.1:96-10274_Dengue_virus_type_1_isolate_DENV1-VE-IDAMS-910132_2015-10-19,_complete_genome	0.705	0.777	0.743	0.706	0.712
KF973475.1:95-10273_Dengue_virus_1_isolate_DENV-1/NI/BID-V7696/2012,_complete_genome	0.707	0.777	0.728	0.697	0.705
KJ189359.1:80-10258_Dengue_virus_1_isolate_DENV-1/PR/BID-V7719/2012,_complete_genome	0.706	0.777	0.743	0.706	0.713
KJ189368.1:88-10266_Dengue_virus_1_isolate_DENV-1/MX/BID-V8195/2012,_complete_genome	0.705	0.777	0.743	0.706	0.712
KT279761.2:95-10273_Dengue_virus_type_1_strain_Haiti/1207/2014,_complete_genome	0.706	0.777	0.743	0.706	0.709
JN819417.1:59-10237_Dengue_virus_1_isolate_DENV-1/SV/BID-V2938/1993,_complete_genome	0.703	0.775	0.742	0.706	0.711
KU509249.1:76-10254_Dengue_virus_type_1_strain_DENV1-17388,_complete_genome	0.706	0.777	0.746	0.703	0.708
MT076935.1:95-10273_Dengue_virus_type_1_isolate_CFA348,_complete_genome	0.703	0.784	0.75	0.717	0.714
Average CAI	0.704	0.781	0.742	0.71	0.712

## Sheet: DENV2
Table S4. The CAI data of DENV1-4 in the CDS of the entire genome and their various initiation sites; the first 25, 50, 75, and 100 codons
using the codon usage table of Aedes aegypti as a reference set.
	CAI of DENV2 Codon Region
Definition	CDS of complete genome	The first 25 codons	The first 50 codons	The first 75 codons	The first 100 codons
EU359009.1:97-10272_Dengue_virus_2_isolate_ZH1340,_complete_genome	0.708	0.766	0.788	0.717	0.742
M20558.1:97-10272_Dengue_virus_type_2_Jamaica/N.1409,_complete_genome	0.71	0.778	0.763	0.713	0.736
AF208496.1:97-10272_Dengue_virus_type_2_strain_DEN2/H/IMTSSA-MART/98-703,_complete_genome	0.707	0.778	0.764	0.699	0.726
FJ744725.1:75-10250_Dengue_virus_2_isolate_DENV-2/TH/BID-V2311/2001,_complete_genome	0.713	0.79	0.796	0.734	0.755
HQ332190.1:97-10272_Dengue_virus_2_strain_VE_61095_2007,_complete_genome	0.709	0.778	0.77	0.717	0.74
GQ868555.1:64-10239_Dengue_virus_2_isolate_DENV-2/CO/BID-V3371/2005,_complete_genome	0.707	0.778	0.765	0.7	0.726
JX073928.1:97-10272_Dengue_virus_2_strain_BR_DEN2_01-01,_complete_genome	0.705	0.778	0.763	0.7	0.737
GU369819.1:15-10190_Dengue_virus_2_isolate_CAM7786,_complete_genome	0.709	0.774	0.762	0.698	0.725
GQ398267.1:97-10272_Dengue_virus_2_strain_DENV-2/SG/07K3588DK1/2007,_complete_genome	0.71	0.766	0.737	0.689	0.721
GQ398258.1:97-10272_Dengue_virus_2_strain_DENV-2/ID/1016DN/1975,_complete_genome	0.709	0.79	0.819	0.734	0.756
EU482672.1:75-10250_Dengue_virus_2_isolate_DENV-2/VN/BID-V735/2006,_complete_genome	0.709	0.766	0.791	0.709	0.737
KF360005.1:65-10240_Dengue_virus_2_isolate_DENV-2/PK,_complete_genome	0.712	0.77	0.809	0.732	0.758
JF730050.1:95-10270_Dengue_virus_2_isolate_DENV-2/US/BID-V5412/2007,_complete_genome	0.716	0.77	0.785	0.722	0.745
JF357907.1:87-10262_Dengue_virus_2_isolate_DENV-2/NI/BID-V4650/2007,_complete_genome	0.705	0.778	0.764	0.699	0.726
EU056810.1:97-10272_Dengue_virus_type_2_isolate_1349,_complete_genome	0.708	0.79	0.819	0.734	0.752
EF457904.1:98-10273_Dengue_virus_type_2_isolate_Dak_Ar_D75505,_complete_genome	0.698	0.732	0.672	0.67	0.695
GU131843.1:53-10228_Dengue_virus_2_isolate_DENV-2/BF/BID-V3502/1986,_complete_genome	0.706	0.79	0.819	0.733	0.751
HQ999999.1:97-10272_Dengue_virus_2_isolate_DENV-2/GU/FDA-GUA09/2009,_complete_genome	0.706	0.778	0.786	0.713	0.736
MH985859.1:96-10271_Dengue_virus_type_2_isolate_Van_2017,_complete_genome	0.711	0.794	0.827	0.744	0.763
MT180479.1:97-10272_Dengue_virus_type_2_isolate_231/17kandy,_complete_genome	0.707	0.766	0.788	0.716	0.742
MN018344.1:97-10272_Dengue_virus_type_2_isolate_D17013,_complete_genome	0.709	0.766	0.788	0.716	0.742
OQ652965.1:97-10272_Dengue_virus_type_2_isolate_DENV2_YN_017,_complete_genome	0.716	0.77	0.785	0.722	0.745
MK411559.1:84-10259_Dengue_virus_type_2_isolate_ID/JMB-001B/2016,_complete_genome	0.711	0.766	0.788	0.717	0.742
MG721054.2:97-10272_Dengue_virus_type_2_isolate_R1_J17_DENV2,_complete_genome	0.709	0.79	0.812	0.752	0.763
MH069499.1:85-10260_Dengue_virus_type_2_strain_DENV-2/VE/IDAMS/910105,_complete_genome	0.706	0.774	0.762	0.712	0.736
OQ782228.1:96-10271_Dengue_virus_type_2_isolate_LLE8614,_complete_genome	0.704	0.778	0.762	0.698	0.725
MH613986.1:97-10272_Dengue_virus_type_2_isolate_C6L_P56,_complete_genome	0.717	0.77	0.785	0.722	0.745
KX702403.1:97-10272_Dengue_virus_type_2_strain_Dengue_virus_2/Homo_sapiens/Haiti-1/2016,_complete_genome	0.708	0.778	0.764	0.703	0.73
KU509267.1:32-10207_Dengue_virus_type_2_strain_DENV2-30,_complete_genome	0.707	0.756	0.758	0.695	0.716
EU920848.1:97-10272_Dengue_virus_2_isolate_FGU-Apr2-06,_complete_genome	0.708	0.778	0.764	0.718	0.741
FJ898451.1:75-10250_Dengue_virus_2_isolate_DENV-2/DO/BID-V2955/2003,_complete_genome	0.709	0.778	0.764	0.699	0.726
KU517845.1:97-10272_Dengue_virus_type_2_isolate_PG-CN10-13,_complete_genome	0.709	0.766	0.741	0.688	0.719
MN018365.1:97-10272_Dengue_virus_type_2_isolate_D151663,_complete_genome	0.709	0.766	0.788	0.717	0.742
MG189962.1:51-10226_Dengue_virus_type_2_isolate_D2_K2_RIJ_059/Dar_es_Salaam_2014,_complete_genome	0.71	0.766	0.788	0.713	0.732
MT076937.1:97-10272_Dengue_virus_type_2_isolate_CFA298,_complete_genome	0.716	0.77	0.785	0.722	0.753
KY627763.1:73-10248_Dengue_virus_type_2_strain_7754691/BF/2016,_complete_genome	0.706	0.798	0.823	0.738	0.755
Average CAI	0.709	0.774	0.779	0.714	0.738

## Sheet: DENV3
Table S4. The CAI data of DENV1-4 in the CDS of the entire genome and their various initiation sites; the first 25, 50, 75, and 100 codons
using the codon usage table of Aedes aegypti as a reference set.
	CAI of DENV3 Codon Region
Definition	CDS of complete genome	The first 25 codons	The first 50 codons	The first 75 codons	The first 100 codons
EF629370.1:95-10267_Dengue_virus_type_3_strain_BR_DEN3_RO1-02,_complete_genome	0.695	0.816	0.781	0.75	0.754
HQ332171.1:95-10267_Dengue_virus_3_strain_VE_61035_2006,_complete_genome	0.696	0.83	0.796	0.772	0.777
GU131954.1:74-10246_Dengue_virus_3_isolate_DENV-3/CO/BID-V3404/2006,_complete_genome	0.695	0.83	0.803	0.777	0.769
FJ898442.1:74-10246_Dengue_virus_3_isolate_DENV-3/MX/BID-V2989/2007,_complete_genome	0.695	0.83	0.796	0.772	0.773
KF041259.1:95-10267_Dengue_virus_3_isolate_D3/Pakistan/43298/2006,_complete_genome	0.699	0.83	0.803	0.797	0.792
AY766104.1:95-10267_Dengue_virus_type_3_strain_Singapore_8120/95,_complete_genome	0.699	0.816	0.799	0.771	0.766
AY496871.2:95-10267_Dengue_virus_type_3_isolate_BDH02-1,_complete_genome	0.702	0.816	0.797	0.77	0.769
KF955460.1:61-10233_Dengue_virus_3_isolate_DENV-3/VN/BID-V1933/2008,_complete_genome	0.699	0.82	0.799	0.774	0.761
FJ850056.1:59-10231_Dengue_virus_3_isolate_DENV-3/US/BID-V1611/2004,_complete_genome	0.696	0.83	0.803	0.777	0.784
AY744679.1:95-10267_Dengue_virus_type_3_isolate_PF90/3050,_complete_genome	0.697	0.816	0.797	0.764	0.785
KF973487.1:95-10267_Dengue_virus_3_isolate_DENV-3/NI/BID-V7699/2011,_complete_genome	0.694	0.83	0.803	0.777	0.783
AY676353.1:95-10267_Dengue_virus_type_3_strain_ThD3_0007_87,_complete_genome	0.698	0.82	0.799	0.771	0.766
AY923865.1:95-10267_Dengue_virus_type_3_strain_C0360/94,_complete_genome	0.698	0.82	0.799	0.766	0.762
AY099337.1:95-10267_Dengue_virus_type_3_isolate_D3/H/IMTSSA-MART/1999/1243,_complete_genome	0.695	0.83	0.803	0.777	0.78
KT726361.1:74-10246_Dengue_virus_3_isolate_Cuba_20_2002,_complete_genome	0.696	0.83	0.796	0.772	0.781
KF955468.1:25-10197_Dengue_virus_3_isolate_DENV-3/PR/BID-V2116/2001,_complete_genome	0.697	0.83	0.803	0.777	0.78
FJ882575.1:74-10246_Dengue_virus_3_isolate_DENV-3/MZ/BID-V2418/1985,_complete_genome	0.695	0.83	0.803	0.777	0.78
FJ898456.1:74-10246_Dengue_virus_3_isolate_DENV-3/WS/BID-V2973/1995,_complete_genome	0.696	0.816	0.797	0.764	0.788
FJ644564.1:95-10267_Dengue_virus_3_isolate_ND143_from_India,_complete_genome	0.699	0.83	0.804	0.798	0.792
KF955473.1:74-10246_Dengue_virus_3_isolate_DENV-3/BR/BID-V2383/2002,_complete_genome	0.695	0.83	0.803	0.776	0.78
KU509283.1:62-10234_Dengue_virus_type_3_strain_DENV3-3404,_complete_genome	0.7	0.816	0.796	0.772	0.781
OR418423.1:95-10267_Dengue_virus_type_3_isolate_23GZ10604_D1_THA_F,_complete_genome	0.7	0.83	0.811	0.8	0.796
MH823209.1:95-10267_Dengue_virus_type_3_isolate_SMD-031,_complete_genome	0.698	0.816	0.79	0.769	0.782
MZ285732.1:95-10273_Dengue_virus_type_3_isolate_dev1,_complete_genome	0.701	0.781	0.73	0.702	0.71
MN018389.1:95-10267_Dengue_virus_type_3_isolate_D17011,_complete_genome	0.698	0.816	0.797	0.768	0.786
MN018381.1:95-10267_Dengue_virus_type_3_isolate_D16016,_complete_genome	0.699	0.83	0.804	0.8	0.796
KJ830751.1:46-10218_Dengue_virus_3_isolate_Jeddah-2014,_complete_genome	0.698	0.83	0.81	0.781	0.784
GU131878.1:74-10246_Dengue_virus_3_isolate_DENV-3/BR/BID-V3615/2007,_complete_genome	0.697	0.83	0.81	0.781	0.784
FJ898459.1:74-10246_Dengue_virus_3_isolate_DENV-3/TT/BID-V2982/2002,_complete_genome	0.696	0.83	0.803	0.776	0.784
KF955456.1:57-10229_Dengue_virus_3_isolate_DENV-3/PR/BID-V1728/2006,_complete_genome	0.695	0.83	0.803	0.776	0.78
KJ189301.1:81-10253_Dengue_virus_3_isolate_DENV-3/PE/BID-V7289/2008,_complete_genome	0.695	0.83	0.803	0.777	0.784
OK605762.1:95-10267_Dengue_virus_type_3_isolate_DENV3-1_FPA0099,_complete_genome	0.697	0.83	0.81	0.781	0.783
KF973486.1:95-10267_Dengue_virus_3_isolate_DENV-3/NI/BID-V7694/2012,_complete_genome	0.696	0.83	0.803	0.776	0.782
MH544651.1:95-10267_Dengue_virus_type_3_isolate_476947_Risaralda_CO_2016,_complete_genome	0.695	0.83	0.803	0.777	0.784
MH888333.1:95-10267_Dengue_virus_type_3_isolate_BOL_4025,_complete_genome	0.697	0.83	0.803	0.777	0.784
KU509278.1:63-10235_Dengue_virus_type_3_strain_DENV3-254,_complete_genome	0.695	0.83	0.803	0.776	0.78
KY794786.1:78-10250_Dengue_virus_type_3_isolate_101027,_complete_genome	0.695	0.816	0.79	0.765	0.772
OK605766.1:95-10267_Dengue_virus_type_3_isolate_DENV3-5_S_162,_complete_genome	0.695	0.83	0.779	0.765	0.771
Average CAI	0.697	0.825	0.798	0.774	0.778

## Sheet: DENV4
Table S4. The CAI data of DENV1-4 in the CDS of the entire genome and their various initiation sites; the first 25, 50, 75, and 100 codons
using the codon usage table of Aedes aegypti as a reference set.
	CAI of DENV4 Codon Region
Definition	CDS of complete genome	The first 25 codons	The first 50 codons	The first 75 codons	The first 100 codons
HQ332176.1:102-10265_Dengue_virus_4_strain_VE_61054_2007,_complete_genome	0.702	0.787	0.7	0.716	0.722
FJ024476.1:81-10244_Dengue_virus_4_isolate_DENV-4/CO/BID-V1600/1997,_complete_genome	0.702	0.787	0.697	0.714	0.72
JN983813.1:102-10265_Dengue_virus_4_isolate_Br246RR/10,_complete_genome	0.703	0.787	0.685	0.706	0.714
KC333651.1:77-10240_Dengue_virus_4_strain_GZ/9809/2012,_complete_genome	0.701	0.789	0.74	0.742	0.734
KF041260.1:103-10266_Dengue_virus_4_isolate_D4/Pakistan/150/2009,_complete_genome	0.708	0.785	0.711	0.706	0.715
GQ252675.1:66-10229_Dengue_virus_4_isolate_DENV-4/US/BID-V2432/1995,_complete_genome	0.702	0.77	0.689	0.709	0.716
AY618993.1:103-10266_Dengue_virus_type_4_strain_ThD4_0734_00,_complete_genome	0.703	0.787	0.722	0.728	0.728
KU523872.1:103-10266_Dengue_virus_4_strain_ID-CN27-15,_complete_genome	0.704	0.787	0.741	0.74	0.736
KU523871.1:103-10266_Dengue_virus_4_strain_PH-CN08-14,_complete_genome	0.703	0.789	0.74	0.742	0.739
JF262783.1:102-10265_Dengue_virus_4_isolate_INDIA_G11337,_complete_genome	0.703	0.789	0.707	0.721	0.716
KJ160504.1:102-10265_Dengue_virus_4_isolate_rDENV4,_complete_genome	0.704	0.787	0.7	0.715	0.71
EF457906.1:102-10265_Dengue_virus_type_4_isolate_P75-215,_complete_genome	0.703	0.786	0.729	0.714	0.732
AY618989.1:102-10265_Dengue_virus_type_4_strain_ThD4_0017_97,_complete_genome	0.705	0.794	0.729	0.736	0.728
KC762699.1:103-10266_Dengue_virus_4_isolate_MKS-2139,_complete_genome	0.705	0.787	0.718	0.725	0.726
FJ639764.1:81-10244_Dengue_virus_4_isolate_DENV-4/VE/BID-V2194/2001,_complete_genome	0.702	0.795	0.703	0.718	0.723
GQ868585.1:81-10244_Dengue_virus_4_isolate_DENV-4/CO/BID-V3412/2005,_complete_genome	0.703	0.787	0.7	0.716	0.722
AF326573.1:102-10265_Dengue_virus_type_4_strain_814669,_complete_genome	0.703	0.787	0.7	0.716	0.722
KU513441.1:102-10265_Dengue_virus_type_4_isolate_LRV13/422,_complete_genome	0.702	0.787	0.685	0.706	0.714
MW793460.1:102-10265_Dengue_virus_type_4_isolate_1036,_complete_genome	0.703	0.787	0.7	0.712	0.717
OL314747.1:103-10266_Dengue_virus_4_isolate_JBB-055,_complete_genome	0.704	0.787	0.722	0.728	0.727
MN018394.1:102-10265_Dengue_virus_type_4_isolate_D151435,_complete_genome	0.71	0.789	0.742	0.735	0.715
MH888334.1:79-10242_Dengue_virus_type_4_isolate_CNR_16861,_complete_genome	0.705	0.787	0.722	0.73	0.727
MH382789.1:103-10266_Dengue_virus_type_4_isolate_PNG_2016a,_complete_genome	0.705	0.774	0.735	0.736	0.733
MN018395.1:102-10265_Dengue_virus_type_4_isolate_D151453,_complete_genome	0.707	0.789	0.74	0.742	0.734
MN018393.1:102-10265_Dengue_virus_type_4_isolate_D15312,_complete_genome	0.701	0.789	0.743	0.744	0.735
JN638571.1:115-10278_Dengue_virus_4_isolate_DHF_patient,_complete_genome	0.707	0.797	0.736	0.714	0.701
OP411002.1:103-10266_Dengue_virus_type_4_isolate_SG(EHI)D4/30932Y19,_complete_genome	0.705	0.789	0.723	0.732	0.731
MN018396.1:102-10265_Dengue_virus_type_4_isolate_D151602,_complete_genome	0.703	0.808	0.741	0.745	0.736
MN018397.1:102-10265_Dengue_virus_type_4_isolate_D16004,_complete_genome	0.706	0.808	0.76	0.741	0.721
MN018390.1:102-10265_Dengue_virus_type_4_isolate_D13467,_complete_genome	0.707	0.785	0.711	0.72	0.724
AY776330.1:79-10242_Dengue_virus_type_4_strain_Taiwan-2K0713_polyprotein_gene,_complete_cds	0.703	0.787	0.715	0.723	0.724
KY670635.1:80-10243_Dengue_virus_type_4_strain_D4/Philippines/0310aTw,_complete_genome	0.707	0.782	0.728	0.745	0.745
MK514144.1:102-10265_Dengue_virus_type_4_isolate_Homo_sapiens/Haiti-0075/2015,_complete_genome	0.703	0.787	0.685	0.706	0.714
MT076955.1:102-10265_Dengue_virus_type_4_isolate_KFA236,_complete_genome	0.704	0.787	0.7	0.712	0.717
Average CAI	0.704	0.788	0.718	0.724	0.724
