# Supplementary material for: A small stretch of poor codon usage at the beginning of dengue virus open reading frame may act as a translational checkpoint
Source: BMC Res Notes. 2023 Dec 5;16:359. doi: 10.1186/s13104-023-06615-5 (PMC10698908; doi:10.1186/s13104-023-06615-5)
Supplement: Supplementary file 3 — Additional file 3: Table S3. RSCU values of DENV1-4 in the CDS of the entire genome and their various initiation sites; the first 25, 50, 75, and 100 codons and the host [file 13104_2023_6615_MOESM3_ESM.xlsx]

## Sheet: DENV1
Table S6. Local CAI of DENV1-4 using the codon usage table of Homo sapiens as a reference set.
		CAI of DENV1
Distance from ATG (codons)	Nucleotide Length	AF309641.1:81-10259_Dengue_virus_type_1_from_Cambodia,_complete_genome	AY762084.1:93-10271_Dengue_virus_type_1_strain_Singapore_8114/93,_complete_genome	AY732483.1:95-10273_Dengue_virus_type_1_strain_ThD1_0008_81,_complete_genome	KR052012.1:95-10273_Dengue_virus_strain_Hb33/CHN/2014,_complete_genome	JF459993.1:95-10273_Dengue_virus_1_strain_49440_from_Myanmar,_complete_genome	KM204119.1:96-10274_Dengue_virus_1_strain_Hawaii,_complete_genome	DQ672559.1:95-10273_Dengue_virus_type_1_strain_FP1104,_complete_genome	AY277666.2:95-10273_Dengue_virus_1_isolate_ARG0048,_complete_genome	HQ332183.1:95-10273_Dengue_virus_1_strain_VE_61081_2007,_complete_genome	KJ189304.1:82-10260_Dengue_virus_1_isolate_DENV-1/CO/BID-V7292/2005,_complete_genome	JX669473.1:95-10273_Dengue_virus_1_isolate_74488/BR-PE/01,_complete_genome	KJ189369.1:92-10270_Dengue_virus_1_isolate_DENV-1/MX/BID-V8196/2011,_complete_genome	KJ649286.1:95-10273_Dengue_virus_1_isolate_DENV-1-Jeddah,_complete_genome	JF937608.1:79-10257_Dengue_virus_1_isolate_DENV-1/VN/BID-V3958/2008,_complete_genome	EU081262.2:95-10273_Dengue_virus_type_1_strain_D1/SG/05K4173DK1/2005,_complete_genome	AY732482.1:95-10273_Dengue_virus_type_1_strain_ThD1_0049_01,_complete_genome	KF955446.1:59-10237_Dengue_virus_1_isolate_DENV-1/VN/BID-V3909/2008,_complete_genome	DQ672563.1:95-10273_Dengue_virus_type_1_strain_HawO3758,_complete_genome	DQ672557.1:95-10273_Dengue_virus_type_1_strain_FP0705,_complete_genome	KC762654.1:95-10273_Dengue_virus_1_isolate_MKS-0077,_complete_genome	OM281599.1:95-10273_Dengue_virus_1_isolate_002/SH/2020,_complete_genome	OM281598.1:95-10273_Dengue_virus_1_isolate_144/SH/2019,_complete_genome	OM281596.1:95-10273_Dengue_virus_1_isolate_132/SH/2019,_complete_genome	OR418422.1:95-10273_Dengue_virus_type_1_isolate_23GZ09930A_D1_F,_complete_genome	MG721063.2:94-10272_Dengue_virus_type_1_strain_R1_J10,_complete_genome	ON123661.1:95-10273_Dengue_virus_type_I_isolate_THSTI-TRC-DENV1-11,_complete_genome	OM281569.1:95-10273_Dengue_virus_1_isolate_037/SH/2018,_complete_genome	MN018288.1:95-10273_Dengue_virus_type_1_isolate_D16001,_complete_genome	KY926848.1:33-10211_Dengue_virus_type_1_isolate_PF13/190813-45,_complete_genome	MH921567.1:95-10273_Dengue_virus_type_1_isolate_PNG_2016,_complete_genome	KP398852.1:95-10273_Dengue_virus_1_isolate_DK87,_complete_genome	MG679801.1:95-10273_Dengue_virus_type_1_isolate_DENV-1/China/MY22(2017),_complete_genome	MH450312.1:96-10274_Dengue_virus_type_1_isolate_DENV1-VE-IDAMS-910132_2015-10-19,_complete_genome	KF973475.1:95-10273_Dengue_virus_1_isolate_DENV-1/NI/BID-V7696/2012,_complete_genome	KJ189359.1:80-10258_Dengue_virus_1_isolate_DENV-1/PR/BID-V7719/2012,_complete_genome	KJ189368.1:88-10266_Dengue_virus_1_isolate_DENV-1/MX/BID-V8195/2012,_complete_genome	KT279761.2:95-10273_Dengue_virus_type_1_strain_Haiti/1207/2014,_complete_genome	JN819417.1:59-10237_Dengue_virus_1_isolate_DENV-1/SV/BID-V2938/1993,_complete_genome	KU509249.1:76-10254_Dengue_virus_type_1_strain_DENV1-17388,_complete_genome	MT076935.1:95-10273_Dengue_virus_type_1_isolate_CFA348,_complete_genome	Average CAI
0	54	0.699	0.724	0.712	0.724	0.712	0.712	0.712	0.712	0.712	0.685	0.712	0.712	0.712	0.726	0.699	0.699	0.726	0.712	0.712	0.699	0.731	0.726	0.699	0.726	0.724	0.724	0.699	0.726	0.726	0.712	0.71	0.699	0.712	0.712	0.712	0.712	0.712	0.712	0.712	0.685	0.7121
5	54	0.723	0.72	0.709	0.72	0.709	0.709	0.709	0.709	0.709	0.709	0.709	0.709	0.709	0.723	0.723	0.723	0.723	0.709	0.709	0.688	0.727	0.723	0.723	0.723	0.72	0.72	0.723	0.749	0.723	0.709	0.734	0.723	0.709	0.709	0.709	0.709	0.709	0.709	0.709	0.709	0.7155
10	54	0.739	0.748	0.739	0.748	0.739	0.739	0.739	0.748	0.748	0.748	0.748	0.748	0.739	0.739	0.739	0.739	0.739	0.739	0.739	0.704	0.739	0.739	0.739	0.72	0.748	0.748	0.739	0.739	0.739	0.739	0.739	0.739	0.748	0.748	0.748	0.748	0.748	0.781	0.748	0.739	0.742075
15	54	0.752	0.76	0.752	0.76	0.752	0.752	0.752	0.76	0.76	0.76	0.76	0.76	0.752	0.752	0.752	0.752	0.752	0.752	0.752	0.718	0.752	0.752	0.752	0.733	0.76	0.76	0.752	0.752	0.752	0.752	0.752	0.752	0.76	0.76	0.76	0.76	0.76	0.792	0.76	0.752	0.754675
20	54	0.753	0.762	0.753	0.762	0.737	0.737	0.737	0.746	0.746	0.746	0.746	0.746	0.753	0.753	0.753	0.753	0.737	0.737	0.737	0.719	0.737	0.753	0.753	0.735	0.746	0.762	0.737	0.753	0.737	0.737	0.753	0.753	0.746	0.746	0.746	0.746	0.746	0.776	0.762	0.753	0.74725
25	54	0.718	0.727	0.718	0.727	0.702	0.702	0.675	0.672	0.711	0.711	0.711	0.711	0.69	0.718	0.718	0.718	0.702	0.675	0.675	0.713	0.702	0.76	0.718	0.741	0.711	0.727	0.702	0.718	0.702	0.702	0.718	0.718	0.711	0.711	0.711	0.711	0.711	0.74	0.727	0.718	0.711325
30	54	0.799	0.799	0.799	0.787	0.779	0.779	0.745	0.731	0.779	0.779	0.779	0.779	0.763	0.799	0.799	0.799	0.779	0.745	0.745	0.793	0.779	0.851	0.799	0.851	0.779	0.787	0.779	0.799	0.779	0.779	0.799	0.799	0.779	0.779	0.779	0.779	0.779	0.779	0.799	0.799	0.7852
35	54	0.702	0.727	0.734	0.719	0.71	0.71	0.678	0.66	0.71	0.71	0.71	0.703	0.701	0.734	0.734	0.734	0.716	0.678	0.678	0.728	0.716	0.782	0.734	0.782	0.71	0.719	0.716	0.727	0.716	0.71	0.734	0.734	0.71	0.703	0.71	0.71	0.71	0.71	0.727	0.734	0.71675
40	54	0.612	0.634	0.64	0.621	0.634	0.634	0.634	0.628	0.634	0.634	0.634	0.628	0.64	0.64	0.64	0.64	0.64	0.634	0.634	0.635	0.64	0.688	0.64	0.688	0.634	0.621	0.64	0.634	0.64	0.634	0.64	0.64	0.634	0.628	0.634	0.634	0.634	0.634	0.634	0.689	0.63825
45	54	0.616	0.637	0.642	0.625	0.633	0.637	0.633	0.632	0.637	0.637	0.637	0.632	0.642	0.642	0.642	0.642	0.642	0.633	0.633	0.642	0.638	0.648	0.642	0.643	0.637	0.625	0.64	0.637	0.642	0.633	0.642	0.642	0.637	0.632	0.637	0.637	0.637	0.637	0.637	0.689	0.6382
50	54	0.614	0.638	0.638	0.638	0.634	0.638	0.634	0.633	0.633	0.633	0.633	0.642	0.638	0.638	0.638	0.638	0.638	0.634	0.634	0.638	0.634	0.643	0.638	0.639	0.638	0.638	0.634	0.638	0.638	0.634	0.638	0.638	0.633	0.633	0.633	0.633	0.633	0.633	0.637	0.682	0.636775
55	54	0.738	0.738	0.738	0.738	0.733	0.738	0.733	0.738	0.738	0.738	0.738	0.75	0.738	0.707	0.738	0.738	0.738	0.733	0.733	0.738	0.733	0.713	0.738	0.708	0.738	0.738	0.733	0.738	0.738	0.733	0.738	0.738	0.738	0.738	0.738	0.738	0.738	0.738	0.743	0.738	0.7354
60	54	0.789	0.789	0.777	0.789	0.789	0.777	0.777	0.789	0.789	0.789	0.789	0.801	0.777	0.741	0.789	0.789	0.773	0.777	0.777	0.789	0.789	0.756	0.789	0.756	0.789	0.789	0.773	0.789	0.773	0.789	0.789	0.789	0.789	0.789	0.825	0.789	0.813	0.789	0.831	0.777	0.7857
65	54	0.735	0.789	0.777	0.789	0.727	0.724	0.777	0.789	0.789	0.789	0.789	0.789	0.777	0.69	0.735	0.735	0.72	0.801	0.777	0.735	0.789	0.705	0.735	0.705	0.789	0.789	0.72	0.735	0.72	0.823	0.735	0.735	0.789	0.789	0.825	0.789	0.812	0.789	0.825	0.777	0.7652
70	54	0.741	0.794	0.78	0.794	0.734	0.73	0.769	0.794	0.794	0.794	0.789	0.794	0.78	0.727	0.735	0.752	0.727	0.791	0.769	0.741	0.806	0.741	0.741	0.741	0.794	0.794	0.727	0.741	0.727	0.824	0.741	0.741	0.794	0.794	0.828	0.794	0.816	0.794	0.828	0.792	0.772175
75	54	0.728	0.789	0.769	0.789	0.704	0.722	0.762	0.783	0.789	0.789	0.789	0.789	0.769	0.728	0.722	0.739	0.728	0.786	0.762	0.728	0.79	0.728	0.728	0.728	0.789	0.789	0.728	0.733	0.728	0.773	0.728	0.728	0.789	0.789	0.825	0.789	0.812	0.789	0.825	0.711	0.761575
80	54	0.747	0.819	0.805	0.819	0.791	0.754	0.803	0.852	0.818	0.818	0.818	0.819	0.811	0.747	0.74	0.76	0.747	0.83	0.803	0.747	0.822	0.747	0.747	0.747	0.819	0.818	0.747	0.753	0.747	0.802	0.747	0.747	0.818	0.818	0.818	0.818	0.818	0.818	0.813	0.745	0.788925
85	54	0.848	0.901	0.87	0.886	0.833	0.863	0.861	0.897	0.885	0.885	0.885	0.886	0.877	0.848	0.848	0.862	0.848	0.861	0.861	0.848	0.847	0.848	0.848	0.848	0.886	0.885	0.848	0.854	0.848	0.794	0.848	0.848	0.885	0.812	0.885	0.885	0.885	0.885	0.879	0.793	0.8616
90	54	0.779	0.816	0.802	0.824	0.825	0.795	0.815	0.836	0.823	0.823	0.8	0.801	0.809	0.779	0.779	0.779	0.819	0.815	0.815	0.779	0.747	0.779	0.779	0.779	0.801	0.823	0.779	0.786	0.779	0.8	0.779	0.779	0.865	0.746	0.823	0.8	0.823	0.823	0.817	0.708	0.7982
95	54	0.835	0.88	0.874	0.887	0.918	0.86	0.843	0.864	0.886	0.886	0.865	0.866	0.844	0.835	0.835	0.835	0.875	0.843	0.843	0.813	0.745	0.835	0.835	0.835	0.866	0.864	0.835	0.835	0.835	0.829	0.835	0.833	0.926	0.802	0.85	0.865	0.886	0.886	0.881	0.865	0.85325
100	54	0.75	0.794	0.787	0.814	0.884	0.794	0.783	0.807	0.814	0.814	0.794	0.794	0.755	0.75	0.75	0.75	0.786	0.783	0.783	0.73	0.674	0.789	0.789	0.789	0.794	0.794	0.75	0.75	0.75	0.783	0.75	0.766	0.851	0.733	0.774	0.794	0.807	0.814	0.789	0.74	0.7799
105	54	0.736	0.771	0.765	0.789	0.872	0.771	0.778	0.789	0.789	0.789	0.789	0.789	0.735	0.736	0.736	0.736	0.736	0.778	0.778	0.718	0.728	0.772	0.772	0.772	0.771	0.757	0.755	0.736	0.736	0.791	0.736	0.751	0.823	0.808	0.753	0.789	0.783	0.789	0.766	0.721	0.767225
110	54	0.686	0.727	0.67	0.727	0.731	0.689	0.717	0.727	0.727	0.727	0.727	0.727	0.655	0.686	0.686	0.686	0.686	0.717	0.717	0.669	0.636	0.717	0.717	0.717	0.724	0.696	0.686	0.686	0.686	0.691	0.686	0.738	0.738	0.753	0.693	0.727	0.72	0.711	0.705	0.632	0.703575
115	54	0.737	0.769	0.727	0.781	0.751	0.741	0.781	0.76	0.76	0.76	0.76	0.76	0.739	0.737	0.737	0.737	0.737	0.781	0.781	0.737	0.762	0.737	0.737	0.737	0.733	0.767	0.737	0.737	0.737	0.764	0.737	0.794	0.772	0.773	0.76	0.76	0.76	0.765	0.744	0.68	0.75165
120	54	0.727	0.76	0.702	0.772	0.716	0.716	0.744	0.783	0.751	0.751	0.751	0.751	0.713	0.733	0.727	0.727	0.744	0.744	0.744	0.727	0.705	0.727	0.727	0.727	0.725	0.758	0.744	0.727	0.744	0.728	0.727	0.766	0.763	0.728	0.751	0.751	0.751	0.756	0.751	0.702	0.738525
125	54	0.752	0.756	0.749	0.767	0.75	0.75	0.738	0.778	0.746	0.746	0.753	0.746	0.767	0.758	0.752	0.752	0.77	0.739	0.738	0.752	0.753	0.752	0.752	0.767	0.725	0.767	0.77	0.752	0.77	0.75	0.758	0.758	0.765	0.738	0.714	0.746	0.714	0.751	0.714	0.756	0.750775
130	54	0.765	0.793	0.774	0.793	0.767	0.775	0.775	0.891	0.793	0.788	0.795	0.788	0.815	0.771	0.753	0.765	0.783	0.777	0.775	0.765	0.771	0.765	0.765	0.781	0.73	0.793	0.783	0.753	0.783	0.77	0.772	0.772	0.795	0.785	0.786	0.788	0.786	0.785	0.786	0.782	0.7808
135	54	0.63	0.739	0.669	0.739	0.695	0.67	0.703	0.779	0.688	0.683	0.689	0.683	0.706	0.646	0.62	0.63	0.646	0.704	0.703	0.63	0.71	0.622	0.646	0.644	0.704	0.739	0.646	0.62	0.646	0.698	0.652	0.636	0.689	0.695	0.697	0.683	0.697	0.681	0.697	0.693	0.678675
140	54	0.656	0.75	0.697	0.75	0.748	0.698	0.739	0.757	0.705	0.7	0.694	0.683	0.736	0.656	0.645	0.656	0.656	0.74	0.739	0.656	0.74	0.647	0.673	0.67	0.739	0.75	0.656	0.645	0.656	0.727	0.673	0.656	0.724	0.721	0.715	0.7	0.715	0.692	0.715	0.739	0.70035
145	54	0.726	0.825	0.763	0.817	0.822	0.763	0.756	0.768	0.772	0.766	0.759	0.766	0.771	0.726	0.726	0.726	0.726	0.756	0.756	0.74	0.794	0.715	0.745	0.726	0.824	0.817	0.734	0.719	0.726	0.797	0.745	0.726	0.793	0.772	0.785	0.766	0.785	0.756	0.785	0.763	0.762575
150	54	0.757	0.846	0.793	0.85	0.886	0.799	0.801	0.827	0.816	0.825	0.818	0.825	0.792	0.757	0.757	0.757	0.757	0.801	0.801	0.769	0.872	0.757	0.757	0.757	0.886	0.85	0.765	0.75	0.757	0.851	0.757	0.757	0.853	0.816	0.825	0.825	0.825	0.818	0.825	0.798	0.803375
155	54	0.778	0.804	0.778	0.808	0.849	0.812	0.78	0.838	0.821	0.83	0.83	0.83	0.77	0.808	0.778	0.778	0.808	0.78	0.78	0.789	0.851	0.778	0.778	0.778	0.858	0.808	0.797	0.771	0.825	0.818	0.778	0.778	0.855	0.808	0.83	0.83	0.868	0.817	0.83	0.811	0.8079
160	54	0.753	0.772	0.753	0.775	0.797	0.786	0.762	0.803	0.795	0.803	0.803	0.803	0.775	0.782	0.753	0.753	0.782	0.762	0.762	0.765	0.839	0.753	0.753	0.753	0.806	0.775	0.764	0.747	0.799	0.792	0.753	0.753	0.803	0.776	0.803	0.803	0.84	0.791	0.803	0.761	0.78015
165	54	0.76	0.78	0.76	0.78	0.8	0.8	0.8	0.808	0.8	0.808	0.808	0.814	0.782	0.781	0.766	0.76	0.781	0.8	0.8	0.76	0.836	0.76	0.76	0.76	0.804	0.78	0.763	0.76	0.798	0.788	0.76	0.76	0.808	0.781	0.808	0.814	0.845	0.796	0.808	0.8	0.788425
170	54	0.773	0.76	0.773	0.76	0.736	0.737	0.745	0.788	0.788	0.788	0.788	0.794	0.806	0.796	0.78	0.773	0.796	0.745	0.745	0.773	0.76	0.773	0.773	0.773	0.784	0.717	0.796	0.766	0.815	0.731	0.773	0.773	0.782	0.782	0.788	0.787	0.827	0.788	0.788	0.737	0.773925
175	54	0.844	0.799	0.797	0.799	0.792	0.76	0.804	0.861	0.813	0.813	0.813	0.819	0.831	0.835	0.852	0.844	0.835	0.804	0.804	0.844	0.804	0.844	0.844	0.844	0.806	0.754	0.835	0.837	0.835	0.76	0.844	0.844	0.806	0.806	0.813	0.812	0.813	0.861	0.813	0.76	0.81745
180	54	0.836	0.782	0.789	0.833	0.736	0.738	0.747	0.847	0.8	0.8	0.8	0.77	0.789	0.826	0.836	0.836	0.826	0.747	0.747	0.836	0.747	0.836	0.836	0.828	0.79	0.787	0.826	0.835	0.826	0.706	0.836	0.798	0.793	0.789	0.8	0.799	0.8	0.847	0.8	0.746	0.79865
185	54	0.801	0.76	0.759	0.807	0.731	0.739	0.747	0.797	0.755	0.755	0.755	0.723	0.759	0.801	0.786	0.801	0.801	0.747	0.747	0.801	0.733	0.801	0.801	0.794	0.774	0.807	0.801	0.801	0.801	0.694	0.801	0.768	0.749	0.745	0.755	0.749	0.755	0.797	0.755	0.747	0.77
190	54	0.718	0.677	0.683	0.717	0.657	0.675	0.662	0.741	0.704	0.704	0.704	0.677	0.683	0.718	0.705	0.718	0.718	0.662	0.662	0.718	0.66	0.718	0.708	0.712	0.689	0.717	0.718	0.724	0.718	0.627	0.718	0.68	0.704	0.696	0.704	0.704	0.704	0.735	0.675	0.672	0.69715
195	54	0.75	0.75	0.75	0.794	0.621	0.734	0.626	0.78	0.78	0.78	0.78	0.749	0.733	0.75	0.736	0.75	0.75	0.626	0.626	0.75	0.624	0.75	0.738	0.75	0.756	0.794	0.75	0.756	0.75	0.567	0.75	0.709	0.78	0.78	0.78	0.78	0.78	0.774	0.748	0.737	0.7367
200	54	0.707	0.654	0.643	0.692	0.564	0.641	0.568	0.667	0.667	0.667	0.682	0.651	0.628	0.707	0.707	0.707	0.707	0.568	0.568	0.707	0.601	0.719	0.696	0.719	0.66	0.692	0.707	0.707	0.707	0.525	0.707	0.696	0.667	0.667	0.667	0.667	0.667	0.661	0.639	0.669	0.66355

## Sheet: DENV2
Table S6. Local CAI of DENV1-4 using the codon usage table of Homo sapiens as a reference set.
		CAI of DENV2
Distance from ATG (codons)	Nucleotide Length	KM204118.1:97-10272_Dengue_virus_2_strain_New_Guinea_C,_complete_genome	EU359009.1:97-10272_Dengue_virus_2_isolate_ZH1340,_complete_genome	M20558.1:97-10272_Dengue_virus_type_2_Jamaica/N.1409,_complete_genome	AF208496.1:97-10272_Dengue_virus_type_2_strain_DEN2/H/IMTSSA-MART/98-703,_complete_genome	FJ744725.1:75-10250_Dengue_virus_2_isolate_DENV-2/TH/BID-V2311/2001,_complete_genome	HQ332190.1:97-10272_Dengue_virus_2_strain_VE_61095_2007,_complete_genome	GQ868555.1:64-10239_Dengue_virus_2_isolate_DENV-2/CO/BID-V3371/2005,_complete_genome	JX073928.1:97-10272_Dengue_virus_2_strain_BR_DEN2_01-01,_complete_genome	GU369819.1:15-10190_Dengue_virus_2_isolate_CAM7786,_complete_genome	GQ398267.1:97-10272_Dengue_virus_2_strain_DENV-2/SG/07K3588DK1/2007,_complete_genome	GQ398258.1:97-10272_Dengue_virus_2_strain_DENV-2/ID/1016DN/1975,_complete_genome	EU482672.1:75-10250_Dengue_virus_2_isolate_DENV-2/VN/BID-V735/2006,_complete_genome	KF360005.1:65-10240_Dengue_virus_2_isolate_DENV-2/PK,_complete_genome	JF730050.1:95-10270_Dengue_virus_2_isolate_DENV-2/US/BID-V5412/2007,_complete_genome	HM582110.1:97-10272_Dengue_virus_2_strain_D2/PF/UH00/1973,_complete_genome	JF357907.1:87-10262_Dengue_virus_2_isolate_DENV-2/NI/BID-V4650/2007,_complete_genome	EU056810.1:97-10272_Dengue_virus_type_2_isolate_1349,_complete_genome	EF457904.1:98-10273_Dengue_virus_type_2_isolate_Dak_Ar_D75505,_complete_genome	GU131843.1:53-10228_Dengue_virus_2_isolate_DENV-2/BF/BID-V3502/1986,_complete_genome	HQ999999.1:97-10272_Dengue_virus_2_isolate_DENV-2/GU/FDA-GUA09/2009,_complete_genome	OQ101603.1:97-10272_Dengue_virus_type_2_isolate_C2_2019_DENV-2,_complete_genome	MH985859.1:96-10271_Dengue_virus_type_2_isolate_Van_2017,_complete_genome	MT180479.1:97-10272_Dengue_virus_type_2_isolate_231/17kandy,_complete_genome	MN018344.1:97-10272_Dengue_virus_type_2_isolate_D17013,_complete_genome	OQ652965.1:97-10272_Dengue_virus_type_2_isolate_DENV2_YN_017,_complete_genome	MK411559.1:84-10259_Dengue_virus_type_2_isolate_ID/JMB-001B/2016,_complete_genome	MG721054.2:97-10272_Dengue_virus_type_2_isolate_R1_J17_DENV2,_complete_genome	MH069499.1:85-10260_Dengue_virus_type_2_strain_DENV-2/VE/IDAMS/910105,_complete_genome	OQ782228.1:96-10271_Dengue_virus_type_2_isolate_LLE8614,_complete_genome	MH613986.1:97-10272_Dengue_virus_type_2_isolate_C6L_P56,_complete_genome	KX702403.1:97-10272_Dengue_virus_type_2_strain_Dengue_virus_2/Homo_sapiens/Haiti-1/2016,_complete_genome	KU509267.1:32-10207_Dengue_virus_type_2_strain_DENV2-30,_complete_genome	EU920848.1:97-10272_Dengue_virus_2_isolate_FGU-Apr2-06,_complete_genome	FJ898451.1:75-10250_Dengue_virus_2_isolate_DENV-2/DO/BID-V2955/2003,_complete_genome	OQ603290.1:97-10272_Dengue_virus_type_2_isolate_462966,_complete_genome	KU517845.1:97-10272_Dengue_virus_type_2_isolate_PG-CN10-13,_complete_genome	MN018365.1:97-10272_Dengue_virus_type_2_isolate_D151663,_complete_genome	MG189962.1:51-10226_Dengue_virus_type_2_isolate_D2_K2_RIJ_059/Dar_es_Salaam_2014,_complete_genome	MT076937.1:97-10272_Dengue_virus_type_2_isolate_CFA298,_complete_genome	KY627763.1:73-10248_Dengue_virus_type_2_strain_7754691/BF/2016,_complete_genome	Average CAI
0	54	0.723	0.751	0.707	0.707	0.744	0.707	0.707	0.707	0.734	0.751	0.751	0.751	0.723	0.723	0.756	0.707	0.751	0.756	0.751	0.707	0.707	0.762	0.751	0.751	0.723	0.751	0.751	0.734	0.707	0.723	0.707	0.711	0.707	0.707	0.707	0.751	0.751	0.751	0.723	0.734	0.730575
5	54	0.812	0.812	0.795	0.795	0.805	0.795	0.795	0.795	0.795	0.812	0.812	0.812	0.812	0.812	0.818	0.795	0.812	0.818	0.812	0.795	0.795	0.818	0.812	0.812	0.812	0.812	0.812	0.795	0.795	0.812	0.795	0.8	0.795	0.795	0.795	0.812	0.812	0.812	0.812	0.795	0.805175
10	54	0.703	0.86	0.81	0.81	0.763	0.81	0.81	0.81	0.81	0.81	0.763	0.86	0.81	0.703	0.747	0.81	0.763	0.769	0.763	0.81	0.81	0.624	0.86	0.86	0.703	0.86	0.763	0.81	0.81	0.703	0.81	0.81	0.81	0.81	0.799	0.81	0.86	0.86	0.703	0.763	0.7908
15	54	0.765	0.925	0.874	0.874	0.826	0.874	0.874	0.874	0.874	0.874	0.826	0.925	0.874	0.765	0.809	0.874	0.826	0.791	0.826	0.874	0.874	0.925	0.925	0.925	0.765	0.925	0.826	0.874	0.874	0.765	0.874	0.874	0.874	0.874	0.867	0.831	0.925	0.925	0.765	0.826	0.858425
20	54	0.693	0.766	0.798	0.798	0.751	0.798	0.798	0.798	0.798	0.721	0.751	0.822	0.798	0.693	0.736	0.798	0.751	0.718	0.751	0.798	0.817	0.847	0.766	0.766	0.693	0.847	0.751	0.798	0.721	0.693	0.798	0.798	0.798	0.798	0.787	0.684	0.766	0.766	0.693	0.751	0.766825
25	54	0.712	0.742	0.728	0.75	0.773	0.75	0.715	0.728	0.75	0.699	0.773	0.821	0.733	0.712	0.712	0.75	0.773	0.673	0.773	0.75	0.768	0.82	0.742	0.742	0.712	0.82	0.801	0.75	0.679	0.712	0.75	0.75	0.75	0.75	0.737	0.662	0.742	0.742	0.712	0.773	0.743275
30	54	0.782	0.726	0.734	0.758	0.782	0.797	0.72	0.734	0.758	0.703	0.808	0.808	0.764	0.782	0.726	0.758	0.808	0.641	0.808	0.784	0.777	0.808	0.726	0.726	0.782	0.726	0.84	0.758	0.704	0.782	0.758	0.758	0.758	0.758	0.758	0.652	0.726	0.726	0.782	0.808	0.75735
35	54	0.789	0.769	0.691	0.714	0.836	0.75	0.678	0.691	0.714	0.675	0.855	0.856	0.809	0.789	0.769	0.714	0.855	0.581	0.855	0.738	0.714	0.855	0.769	0.769	0.789	0.769	0.867	0.714	0.663	0.789	0.714	0.758	0.714	0.714	0.714	0.634	0.769	0.769	0.789	0.855	0.7564
40	54	0.657	0.709	0.616	0.635	0.693	0.736	0.605	0.63	0.635	0.627	0.709	0.725	0.672	0.657	0.641	0.635	0.709	0.53	0.709	0.655	0.635	0.709	0.709	0.709	0.657	0.641	0.717	0.702	0.655	0.657	0.635	0.672	0.702	0.635	0.635	0.591	0.709	0.709	0.657	0.709	0.66575
45	54	0.687	0.682	0.644	0.644	0.725	0.712	0.644	0.659	0.644	0.622	0.682	0.676	0.719	0.687	0.719	0.644	0.682	0.564	0.656	0.644	0.644	0.682	0.719	0.719	0.687	0.682	0.702	0.712	0.644	0.687	0.644	0.681	0.712	0.644	0.644	0.629	0.682	0.682	0.687	0.682	0.672525
50	54	0.652	0.619	0.642	0.584	0.686	0.642	0.584	0.597	0.584	0.625	0.58	0.615	0.609	0.652	0.651	0.584	0.58	0.66	0.559	0.584	0.584	0.619	0.651	0.651	0.652	0.619	0.67	0.642	0.584	0.652	0.584	0.584	0.642	0.584	0.584	0.631	0.619	0.619	0.652	0.619	0.618275
55	54	0.728	0.669	0.689	0.623	0.728	0.689	0.623	0.623	0.623	0.669	0.624	0.664	0.658	0.728	0.695	0.623	0.624	0.71	0.6	0.623	0.623	0.634	0.706	0.706	0.728	0.669	0.689	0.689	0.623	0.728	0.633	0.623	0.7	0.623	0.623	0.669	0.669	0.669	0.728	0.669	0.66535
60	54	0.768	0.75	0.722	0.653	0.78	0.653	0.653	0.653	0.653	0.75	0.7	0.75	0.728	0.768	0.728	0.653	0.7	0.745	0.7	0.653	0.653	0.711	0.75	0.75	0.768	0.75	0.745	0.653	0.653	0.768	0.663	0.653	0.7	0.653	0.653	0.75	0.75	0.739	0.768	0.75	0.711
65	54	0.811	0.804	0.762	0.689	0.823	0.689	0.689	0.689	0.689	0.804	0.75	0.804	0.78	0.811	0.794	0.689	0.75	0.75	0.75	0.689	0.689	0.762	0.804	0.804	0.811	0.804	0.813	0.689	0.689	0.811	0.699	0.689	0.663	0.689	0.689	0.804	0.804	0.792	0.825	0.804	0.75375
70	54	0.809	0.839	0.774	0.774	0.833	0.774	0.774	0.774	0.774	0.839	0.839	0.839	0.871	0.809	0.828	0.774	0.839	0.744	0.839	0.774	0.774	0.797	0.839	0.839	0.809	0.839	0.816	0.774	0.774	0.809	0.785	0.768	0.785	0.774	0.774	0.839	0.839	0.82	0.823	0.839	0.8059
75	54	0.851	0.871	0.844	0.844	0.878	0.844	0.844	0.844	0.844	0.871	0.871	0.871	0.892	0.851	0.867	0.844	0.865	0.809	0.865	0.844	0.844	0.871	0.871	0.871	0.851	0.871	0.873	0.844	0.844	0.851	0.844	0.837	0.844	0.844	0.844	0.871	0.871	0.85	0.866	0.782	0.85395
80	54	0.933	0.933	0.933	0.933	0.941	0.933	0.933	0.933	0.933	0.933	0.933	0.933	0.927	0.933	0.915	0.933	0.927	0.903	0.927	0.933	0.927	0.933	0.933	0.933	0.933	0.933	0.929	0.933	0.933	0.933	0.933	0.925	0.933	0.933	0.934	0.933	0.933	0.925	0.95	0.838	0.928975
85	54	0.895	0.858	0.902	0.902	0.914	0.902	0.902	0.902	0.902	0.858	0.895	0.817	0.908	0.895	0.821	0.902	0.889	0.842	0.889	0.902	0.854	0.858	0.858	0.858	0.895	0.858	0.841	0.902	0.902	0.895	0.859	0.864	0.859	0.859	0.904	0.858	0.858	0.858	0.895	0.804	0.8759
90	54	0.917	0.802	0.914	0.876	0.922	0.929	0.876	0.876	0.876	0.802	0.917	0.759	0.952	0.917	0.846	0.929	0.859	0.788	0.859	0.876	0.841	0.889	0.767	0.802	0.917	0.816	0.87	0.891	0.876	0.917	0.832	0.838	0.832	0.832	0.878	0.802	0.802	0.802	0.924	0.771	0.859775
95	54	0.879	0.782	0.808	0.775	0.883	0.822	0.741	0.775	0.775	0.782	0.879	0.727	0.883	0.879	0.846	0.822	0.831	0.77	0.831	0.732	0.743	0.861	0.767	0.782	0.879	0.796	0.769	0.788	0.732	0.879	0.736	0.741	0.736	0.736	0.777	0.745	0.782	0.768	0.886	0.792	0.797925
100	54	0.765	0.681	0.711	0.633	0.717	0.723	0.657	0.676	0.682	0.681	0.765	0.669	0.782	0.765	0.799	0.723	0.754	0.746	0.763	0.665	0.629	0.756	0.651	0.681	0.765	0.693	0.675	0.693	0.665	0.765	0.682	0.652	0.682	0.682	0.827	0.655	0.681	0.669	0.772	0.728	0.709
105	54	0.739	0.773	0.675	0.633	0.722	0.711	0.657	0.676	0.682	0.779	0.791	0.765	0.764	0.739	0.81	0.723	0.817	0.847	0.827	0.665	0.619	0.791	0.773	0.773	0.739	0.773	0.723	0.682	0.665	0.739	0.682	0.682	0.682	0.682	0.682	0.742	0.773	0.765	0.744	0.789	0.732375
110	54	0.733	0.766	0.658	0.643	0.716	0.693	0.667	0.687	0.693	0.759	0.772	0.772	0.745	0.733	0.777	0.693	0.797	0.847	0.807	0.676	0.629	0.756	0.766	0.766	0.733	0.766	0.705	0.693	0.676	0.733	0.693	0.693	0.693	0.693	0.682	0.738	0.766	0.772	0.733	0.807	0.728175
115	54	0.737	0.769	0.709	0.769	0.711	0.79	0.79	0.79	0.79	0.774	0.774	0.774	0.783	0.737	0.771	0.776	0.798	0.868	0.798	0.815	0.721	0.747	0.769	0.769	0.758	0.769	0.79	0.79	0.815	0.737	0.79	0.79	0.79	0.79	0.778	0.774	0.769	0.796	0.737	0.798	0.775
120	54	0.731	0.726	0.703	0.779	0.72	0.747	0.747	0.747	0.747	0.748	0.731	0.731	0.757	0.731	0.726	0.733	0.731	0.796	0.731	0.747	0.747	0.661	0.726	0.746	0.752	0.726	0.764	0.747	0.747	0.731	0.747	0.747	0.747	0.747	0.735	0.752	0.726	0.752	0.731	0.752	0.7398
125	54	0.737	0.737	0.714	0.791	0.726	0.758	0.758	0.759	0.758	0.754	0.731	0.737	0.757	0.718	0.744	0.744	0.731	0.783	0.731	0.758	0.758	0.686	0.737	0.758	0.738	0.737	0.769	0.758	0.758	0.731	0.758	0.758	0.758	0.758	0.746	0.758	0.737	0.758	0.718	0.758	0.746575
130	54	0.755	0.755	0.707	0.751	0.802	0.751	0.751	0.772	0.763	0.777	0.741	0.747	0.766	0.728	0.748	0.737	0.741	0.757	0.741	0.751	0.751	0.651	0.755	0.776	0.728	0.755	0.77	0.751	0.781	0.741	0.751	0.751	0.751	0.751	0.751	0.768	0.755	0.747	0.728	0.776	0.750725
135	54	0.785	0.785	0.697	0.697	0.764	0.697	0.697	0.718	0.709	0.796	0.768	0.776	0.798	0.753	0.793	0.697	0.768	0.709	0.768	0.697	0.697	0.664	0.785	0.81	0.753	0.785	0.801	0.697	0.727	0.768	0.697	0.697	0.697	0.697	0.697	0.8	0.785	0.776	0.753	0.788	0.74365
140	54	0.777	0.777	0.678	0.684	0.749	0.684	0.701	0.705	0.696	0.768	0.76	0.768	0.769	0.745	0.755	0.684	0.753	0.786	0.753	0.684	0.777	0.7	0.769	0.769	0.745	0.777	0.773	0.684	0.714	0.76	0.698	0.684	0.698	0.684	0.684	0.768	0.79	0.768	0.745	0.742	0.735125
145	54	0.789	0.789	0.73	0.736	0.768	0.736	0.755	0.745	0.736	0.78	0.78	0.78	0.789	0.772	0.796	0.736	0.772	0.841	0.772	0.736	0.789	0.78	0.782	0.782	0.772	0.789	0.76	0.736	0.736	0.772	0.751	0.736	0.751	0.736	0.743	0.78	0.802	0.78	0.772	0.761	0.7662
150	54	0.797	0.797	0.725	0.726	0.746	0.726	0.743	0.726	0.726	0.786	0.786	0.786	0.792	0.758	0.756	0.726	0.779	0.908	0.779	0.726	0.797	0.786	0.79	0.79	0.758	0.797	0.759	0.726	0.726	0.758	0.744	0.726	0.744	0.731	0.788	0.792	0.81	0.797	0.758	0.77	0.766025
155	54	0.78	0.78	0.726	0.734	0.752	0.722	0.722	0.722	0.722	0.77	0.787	0.77	0.775	0.746	0.791	0.75	0.754	0.865	0.754	0.722	0.78	0.77	0.78	0.78	0.746	0.78	0.747	0.722	0.722	0.787	0.739	0.722	0.739	0.726	0.78	0.775	0.78	0.78	0.746	0.763	0.7577
160	54	0.768	0.768	0.715	0.724	0.754	0.711	0.711	0.711	0.711	0.759	0.775	0.759	0.758	0.735	0.766	0.739	0.736	0.765	0.736	0.711	0.768	0.759	0.768	0.768	0.735	0.768	0.736	0.711	0.711	0.775	0.715	0.711	0.715	0.715	0.781	0.764	0.768	0.768	0.735	0.752	0.743375
165	54	0.775	0.775	0.751	0.762	0.795	0.747	0.747	0.747	0.747	0.775	0.793	0.775	0.76	0.774	0.812	0.778	0.751	0.788	0.751	0.747	0.775	0.775	0.775	0.775	0.774	0.775	0.788	0.747	0.753	0.819	0.752	0.747	0.752	0.752	0.766	0.78	0.775	0.775	0.774	0.757	0.7684
170	54	0.79	0.79	0.741	0.744	0.775	0.742	0.749	0.742	0.749	0.79	0.805	0.797	0.782	0.79	0.804	0.742	0.798	0.781	0.798	0.742	0.79	0.79	0.79	0.79	0.79	0.79	0.814	0.742	0.756	0.79	0.742	0.742	0.742	0.742	0.764	0.773	0.79	0.79	0.79	0.805	0.774325
175	54	0.702	0.702	0.702	0.702	0.701	0.702	0.709	0.702	0.709	0.702	0.715	0.719	0.695	0.663	0.709	0.702	0.709	0.757	0.709	0.702	0.702	0.702	0.702	0.702	0.663	0.702	0.723	0.702	0.721	0.663	0.702	0.702	0.702	0.702	0.723	0.687	0.702	0.712	0.663	0.715	0.702625
180	54	0.718	0.718	0.745	0.746	0.68	0.745	0.752	0.728	0.752	0.746	0.761	0.764	0.735	0.704	0.752	0.728	0.761	0.715	0.761	0.745	0.718	0.746	0.72	0.728	0.688	0.711	0.761	0.745	0.759	0.704	0.745	0.745	0.745	0.745	0.752	0.731	0.728	0.757	0.704	0.743	0.735775
185	54	0.76	0.76	0.788	0.788	0.704	0.788	0.788	0.772	0.788	0.789	0.796	0.799	0.779	0.747	0.803	0.772	0.796	0.742	0.796	0.788	0.76	0.789	0.762	0.77	0.694	0.754	0.796	0.788	0.795	0.747	0.788	0.773	0.788	0.803	0.788	0.773	0.77	0.799	0.747	0.765	0.7748
190	54	0.812	0.812	0.834	0.799	0.772	0.799	0.799	0.783	0.799	0.841	0.841	0.852	0.824	0.793	0.813	0.783	0.841	0.739	0.841	0.799	0.812	0.841	0.814	0.822	0.725	0.806	0.841	0.799	0.74	0.793	0.799	0.785	0.799	0.813	0.834	0.841	0.811	0.852	0.793	0.81	0.80765
195	54	0.762	0.762	0.78	0.748	0.713	0.763	0.763	0.679	0.748	0.779	0.779	0.737	0.791	0.78	0.758	0.748	0.779	0.661	0.779	0.748	0.762	0.779	0.762	0.762	0.751	0.762	0.733	0.763	0.692	0.78	0.748	0.734	0.748	0.761	0.78	0.779	0.751	0.779	0.78	0.766	0.755725
200	54	0.779	0.779	0.76	0.727	0.78	0.743	0.743	0.67	0.727	0.779	0.779	0.734	0.791	0.78	0.742	0.727	0.779	0.684	0.779	0.727	0.779	0.779	0.779	0.779	0.782	0.779	0.73	0.743	0.67	0.78	0.727	0.727	0.727	0.74	0.76	0.779	0.767	0.779	0.78	0.78	0.754375

## Sheet: DENV3
Table S6. Local CAI of DENV1-4 using the codon usage table of Homo sapiens as a reference set.
		CAI of DENV3
Distance from ATG (codons)	Nucleotide Length	EF629370.1:95-10267_Dengue_virus_type_3_strain_BR_DEN3_RO1-02,_complete_genome	HQ332171.1:95-10267_Dengue_virus_3_strain_VE_61035_2006,_complete_genome	GU131954.1:74-10246_Dengue_virus_3_isolate_DENV-3/CO/BID-V3404/2006,_complete_genome	FJ898442.1:74-10246_Dengue_virus_3_isolate_DENV-3/MX/BID-V2989/2007,_complete_genome	KF041259.1:95-10267_Dengue_virus_3_isolate_D3/Pakistan/43298/2006,_complete_genome	AY766104.1:95-10267_Dengue_virus_type_3_strain_Singapore_8120/95,_complete_genome	AY496871.2:95-10267_Dengue_virus_type_3_isolate_BDH02-1,_complete_genome	KF955460.1:61-10233_Dengue_virus_3_isolate_DENV-3/VN/BID-V1933/2008,_complete_genome	FJ850056.1:59-10231_Dengue_virus_3_isolate_DENV-3/US/BID-V1611/2004,_complete_genome	AY744679.1:95-10267_Dengue_virus_type_3_isolate_PF90/3050,_complete_genome	KF973487.1:95-10267_Dengue_virus_3_isolate_DENV-3/NI/BID-V7699/2011,_complete_genome	AY676353.1:95-10267_Dengue_virus_type_3_strain_ThD3_0007_87,_complete_genome	AY923865.1:95-10267_Dengue_virus_type_3_strain_C0360/94,_complete_genome	KU050695.1:95-10267_Dengue_virus_3,_complete_genome	AY099337.1:95-10267_Dengue_virus_type_3_isolate_D3/H/IMTSSA-MART/1999/1243,_complete_genome	KT726361.1:74-10246_Dengue_virus_3_isolate_Cuba_20_2002,_complete_genome	KF955468.1:25-10197_Dengue_virus_3_isolate_DENV-3/PR/BID-V2116/2001,_complete_genome	FJ882575.1:74-10246_Dengue_virus_3_isolate_DENV-3/MZ/BID-V2418/1985,_complete_genome	FJ898456.1:74-10246_Dengue_virus_3_isolate_DENV-3/WS/BID-V2973/1995,_complete_genome	FJ644564.1:95-10267_Dengue_virus_3_isolate_ND143_from_India,_complete_genome	KF955473.1:74-10246_Dengue_virus_3_isolate_DENV-3/BR/BID-V2383/2002,_complete_genome	KU509283.1:62-10234_Dengue_virus_type_3_strain_DENV3-3404,_complete_genome	OR418423.1:95-10267_Dengue_virus_type_3_isolate_23GZ10604_D1_THA_F,_complete_genome	MH823209.1:95-10267_Dengue_virus_type_3_isolate_SMD-031,_complete_genome	MZ285732.1:95-10273_Dengue_virus_type_3_isolate_dev1,_complete_genome	MW396468.1:95-10267_Dengue_virus_type_3_isolate_IN043,_complete_genome	MN018389.1:95-10267_Dengue_virus_type_3_isolate_D17011,_complete_genome	MN018381.1:95-10267_Dengue_virus_type_3_isolate_D16016,_complete_genome	KJ830751.1:46-10218_Dengue_virus_3_isolate_Jeddah-2014,_complete_genome	GU131878.1:74-10246_Dengue_virus_3_isolate_DENV-3/BR/BID-V3615/2007,_complete_genome	FJ898459.1:74-10246_Dengue_virus_3_isolate_DENV-3/TT/BID-V2982/2002,_complete_genome	KF955456.1:57-10229_Dengue_virus_3_isolate_DENV-3/PR/BID-V1728/2006,_complete_genome	KJ189301.1:81-10253_Dengue_virus_3_isolate_DENV-3/PE/BID-V7289/2008,_complete_genome	OK605762.1:95-10267_Dengue_virus_type_3_isolate_DENV3-1_FPA0099,_complete_genome	KF973486.1:95-10267_Dengue_virus_3_isolate_DENV-3/NI/BID-V7694/2012,_complete_genome	MH544651.1:95-10267_Dengue_virus_type_3_isolate_476947_Risaralda_CO_2016,_complete_genome	MH888333.1:95-10267_Dengue_virus_type_3_isolate_BOL_4025,_complete_genome	KU509278.1:63-10235_Dengue_virus_type_3_strain_DENV3-254,_complete_genome	KY794786.1:78-10250_Dengue_virus_type_3_isolate_101027,_complete_genome	OK605766.1:95-10267_Dengue_virus_type_3_isolate_DENV3-5_S_162,_complete_genome	Average CAI
0	54	0.747	0.76	0.76	0.76	0.76	0.747	0.747	0.719	0.76	0.747	0.76	0.719	0.719	0.747	0.76	0.76	0.76	0.76	0.747	0.76	0.76	0.747	0.76	0.747	0.712	0.747	0.747	0.76	0.76	0.76	0.76	0.76	0.76	0.76	0.76	0.76	0.76	0.76	0.747	0.76	0.75215
5	54	0.764	0.776	0.776	0.776	0.776	0.764	0.764	0.764	0.776	0.764	0.776	0.764	0.764	0.764	0.776	0.776	0.776	0.776	0.764	0.776	0.776	0.764	0.776	0.764	0.709	0.764	0.764	0.776	0.776	0.776	0.776	0.776	0.776	0.776	0.776	0.776	0.776	0.776	0.764	0.776	0.770125
10	54	0.79	0.79	0.79	0.79	0.79	0.808	0.79	0.79	0.79	0.79	0.79	0.79	0.79	0.79	0.79	0.79	0.79	0.79	0.79	0.79	0.79	0.79	0.79	0.79	0.739	0.79	0.79	0.79	0.79	0.79	0.79	0.79	0.79	0.79	0.79	0.79	0.79	0.79	0.79	0.79	0.789175
15	54	0.8	0.8	0.8	0.8	0.8	0.817	0.8	0.8	0.8	0.8	0.8	0.8	0.8	0.8	0.8	0.8	0.8	0.8	0.8	0.8	0.8	0.8	0.8	0.8	0.752	0.8	0.8	0.8	0.8	0.8	0.8	0.8	0.8	0.8	0.8	0.8	0.8	0.8	0.8	0.8	0.799225
20	54	0.787	0.775	0.775	0.775	0.775	0.803	0.787	0.787	0.775	0.787	0.775	0.787	0.787	0.787	0.775	0.775	0.775	0.775	0.787	0.775	0.775	0.775	0.787	0.787	0.737	0.787	0.787	0.775	0.787	0.775	0.775	0.775	0.775	0.787	0.775	0.775	0.775	0.775	0.787	0.705	0.7775
25	54	0.795	0.823	0.829	0.816	0.829	0.806	0.795	0.795	0.829	0.795	0.829	0.795	0.795	0.795	0.829	0.816	0.829	0.829	0.795	0.829	0.829	0.829	0.841	0.789	0.702	0.789	0.795	0.829	0.841	0.829	0.829	0.829	0.829	0.841	0.829	0.829	0.829	0.829	0.789	0.753	0.8128
30	54	0.811	0.844	0.85	0.836	0.85	0.805	0.825	0.811	0.85	0.825	0.85	0.811	0.811	0.811	0.85	0.836	0.85	0.85	0.825	0.865	0.85	0.85	0.879	0.805	0.779	0.805	0.825	0.865	0.865	0.865	0.85	0.85	0.85	0.865	0.85	0.85	0.85	0.85	0.805	0.764	0.83595
35	54	0.693	0.739	0.745	0.733	0.764	0.694	0.711	0.699	0.745	0.711	0.745	0.699	0.699	0.693	0.745	0.733	0.745	0.745	0.711	0.777	0.745	0.745	0.777	0.694	0.71	0.694	0.711	0.777	0.745	0.757	0.745	0.745	0.745	0.745	0.745	0.745	0.745	0.745	0.694	0.687	0.73055
40	54	0.601	0.647	0.647	0.647	0.72	0.607	0.617	0.607	0.647	0.617	0.647	0.607	0.607	0.601	0.647	0.647	0.647	0.647	0.617	0.733	0.647	0.647	0.705	0.612	0.634	0.607	0.617	0.751	0.647	0.658	0.647	0.647	0.647	0.647	0.647	0.647	0.647	0.647	0.607	0.663	0.6432
45	54	0.601	0.639	0.639	0.639	0.707	0.649	0.659	0.639	0.639	0.616	0.639	0.649	0.639	0.601	0.639	0.639	0.639	0.639	0.616	0.719	0.639	0.639	0.693	0.585	0.633	0.58	0.616	0.736	0.639	0.639	0.639	0.639	0.639	0.639	0.639	0.639	0.639	0.639	0.58	0.655	0.6398
50	54	0.655	0.688	0.688	0.688	0.763	0.698	0.698	0.688	0.688	0.655	0.688	0.698	0.688	0.655	0.688	0.688	0.688	0.688	0.655	0.763	0.678	0.688	0.738	0.657	0.634	0.651	0.645	0.78	0.688	0.688	0.678	0.678	0.688	0.678	0.678	0.688	0.688	0.678	0.642	0.704	0.686375
55	54	0.688	0.75	0.75	0.75	0.836	0.762	0.762	0.75	0.75	0.706	0.75	0.762	0.75	0.688	0.75	0.75	0.75	0.75	0.706	0.836	0.738	0.75	0.836	0.685	0.733	0.708	0.682	0.836	0.75	0.75	0.738	0.738	0.75	0.738	0.738	0.75	0.75	0.738	0.697	0.75	0.746275
60	54	0.685	0.765	0.765	0.765	0.771	0.793	0.793	0.746	0.777	0.719	0.777	0.793	0.793	0.685	0.765	0.777	0.765	0.765	0.731	0.771	0.753	0.777	0.771	0.676	0.789	0.704	0.679	0.771	0.765	0.765	0.764	0.753	0.777	0.753	0.764	0.777	0.765	0.753	0.693	0.765	0.755375
65	54	0.741	0.81	0.81	0.81	0.829	0.759	0.759	0.715	0.822	0.816	0.822	0.759	0.759	0.741	0.81	0.822	0.81	0.81	0.828	0.829	0.81	0.822	0.829	0.77	0.789	0.803	0.782	0.829	0.81	0.81	0.822	0.81	0.822	0.81	0.822	0.822	0.822	0.776	0.803	0.81	0.80085
70	54	0.803	0.852	0.845	0.852	0.84	0.79	0.79	0.746	0.865	0.858	0.865	0.79	0.79	0.803	0.852	0.865	0.852	0.852	0.871	0.84	0.852	0.865	0.851	0.813	0.792	0.845	0.833	0.851	0.852	0.852	0.865	0.852	0.865	0.852	0.865	0.865	0.865	0.818	0.845	0.852	0.839275
75	54	0.848	0.896	0.882	0.89	0.882	0.779	0.779	0.779	0.91	0.91	0.885	0.779	0.779	0.848	0.896	0.91	0.896	0.896	0.924	0.882	0.896	0.91	0.895	0.883	0.786	0.882	0.875	0.895	0.896	0.896	0.91	0.896	0.91	0.896	0.885	0.91	0.91	0.859	0.883	0.896	0.875475
80	54	0.906	0.893	0.879	0.887	0.879	0.831	0.843	0.794	0.893	0.963	0.869	0.831	0.831	0.906	0.893	0.893	0.893	0.893	0.963	0.879	0.893	0.893	0.892	0.957	0.816	0.956	0.963	0.892	0.893	0.893	0.893	0.893	0.893	0.893	0.869	0.893	0.907	0.856	0.942	0.893	0.889975
85	54	0.815	0.779	0.756	0.774	0.767	0.802	0.849	0.767	0.779	0.828	0.758	0.802	0.802	0.815	0.779	0.779	0.779	0.779	0.828	0.767	0.779	0.812	0.827	0.822	0.86	0.872	0.828	0.779	0.779	0.779	0.779	0.779	0.779	0.779	0.758	0.779	0.779	0.812	0.797	0.779	0.794025
90	54	0.752	0.681	0.663	0.681	0.681	0.715	0.805	0.72	0.681	0.766	0.66	0.751	0.751	0.752	0.681	0.681	0.681	0.681	0.766	0.681	0.681	0.713	0.728	0.766	0.814	0.824	0.781	0.681	0.681	0.689	0.681	0.681	0.681	0.681	0.66	0.681	0.697	0.713	0.738	0.681	0.71205
95	54	0.657	0.641	0.625	0.641	0.641	0.633	0.688	0.665	0.641	0.669	0.641	0.657	0.657	0.657	0.622	0.641	0.641	0.654	0.669	0.641	0.641	0.669	0.683	0.669	0.878	0.716	0.669	0.641	0.641	0.648	0.641	0.641	0.641	0.641	0.641	0.641	0.658	0.669	0.657	0.694	0.659
100	54	0.625	0.631	0.616	0.631	0.631	0.624	0.678	0.655	0.631	0.633	0.645	0.647	0.647	0.625	0.612	0.631	0.645	0.644	0.633	0.631	0.631	0.659	0.672	0.647	0.807	0.692	0.665	0.631	0.631	0.638	0.631	0.631	0.631	0.631	0.645	0.631	0.648	0.659	0.663	0.684	0.64605
105	54	0.703	0.705	0.705	0.705	0.705	0.72	0.754	0.754	0.705	0.742	0.721	0.754	0.754	0.703	0.688	0.705	0.721	0.72	0.742	0.705	0.705	0.705	0.705	0.728	0.8	0.728	0.748	0.705	0.705	0.705	0.705	0.705	0.705	0.705	0.721	0.705	0.719	0.705	0.746	0.764	0.720625
110	54	0.702	0.71	0.71	0.721	0.71	0.787	0.747	0.747	0.71	0.736	0.691	0.747	0.747	0.702	0.71	0.71	0.725	0.724	0.736	0.71	0.71	0.71	0.71	0.724	0.698	0.724	0.742	0.71	0.71	0.71	0.71	0.71	0.71	0.676	0.725	0.71	0.71	0.748	0.74	0.766	0.720875
115	54	0.77	0.781	0.794	0.806	0.794	0.863	0.819	0.819	0.794	0.807	0.772	0.819	0.819	0.77	0.794	0.794	0.811	0.794	0.807	0.794	0.794	0.793	0.794	0.794	0.751	0.794	0.794	0.794	0.794	0.794	0.794	0.794	0.794	0.756	0.811	0.793	0.794	0.836	0.811	0.794	0.79735
120	54	0.704	0.694	0.704	0.715	0.704	0.742	0.704	0.756	0.704	0.704	0.671	0.704	0.704	0.704	0.704	0.704	0.704	0.704	0.704	0.704	0.704	0.704	0.704	0.704	0.705	0.704	0.704	0.704	0.704	0.704	0.704	0.704	0.704	0.671	0.704	0.704	0.704	0.742	0.704	0.704	0.7056
125	54	0.75	0.738	0.732	0.762	0.75	0.732	0.732	0.785	0.75	0.756	0.711	0.732	0.732	0.75	0.75	0.75	0.75	0.75	0.756	0.75	0.75	0.749	0.75	0.75	0.738	0.75	0.756	0.75	0.75	0.75	0.75	0.75	0.75	0.738	0.711	0.738	0.756	0.75	0.75	0.75	0.74635
130	54	0.762	0.762	0.732	0.75	0.762	0.744	0.744	0.798	0.75	0.768	0.711	0.744	0.744	0.762	0.75	0.75	0.745	0.75	0.768	0.762	0.75	0.761	0.75	0.762	0.763	0.762	0.768	0.75	0.742	0.762	0.75	0.75	0.746	0.738	0.722	0.738	0.768	0.75	0.762	0.75	0.75255
135	54	0.706	0.706	0.677	0.694	0.706	0.688	0.688	0.722	0.694	0.712	0.656	0.688	0.671	0.706	0.694	0.694	0.689	0.677	0.712	0.706	0.694	0.706	0.694	0.706	0.703	0.706	0.695	0.694	0.687	0.706	0.694	0.694	0.69	0.683	0.666	0.666	0.712	0.694	0.706	0.694	0.6944
140	54	0.815	0.823	0.787	0.781	0.823	0.801	0.801	0.779	0.809	0.815	0.761	0.801	0.779	0.815	0.809	0.809	0.802	0.787	0.815	0.823	0.809	0.815	0.809	0.798	0.732	0.798	0.802	0.809	0.792	0.823	0.809	0.781	0.803	0.809	0.774	0.787	0.823	0.809	0.798	0.781	0.7999
145	54	0.74	0.747	0.747	0.722	0.747	0.747	0.747	0.727	0.747	0.74	0.747	0.747	0.727	0.74	0.747	0.747	0.741	0.727	0.74	0.747	0.747	0.74	0.727	0.725	0.803	0.718	0.728	0.74	0.732	0.747	0.747	0.722	0.747	0.747	0.747	0.727	0.747	0.734	0.712	0.722	0.7395
150	54	0.768	0.775	0.775	0.75	0.775	0.793	0.775	0.745	0.775	0.768	0.775	0.775	0.745	0.768	0.775	0.775	0.775	0.756	0.768	0.775	0.775	0.768	0.747	0.754	0.858	0.747	0.775	0.76	0.758	0.775	0.775	0.75	0.775	0.775	0.775	0.756	0.775	0.762	0.741	0.75	0.768425
155	54	0.808	0.792	0.792	0.808	0.808	0.792	0.808	0.765	0.791	0.759	0.821	0.775	0.765	0.808	0.808	0.808	0.808	0.808	0.759	0.823	0.808	0.808	0.776	0.756	0.839	0.75	0.741	0.727	0.797	0.808	0.808	0.808	0.808	0.808	0.821	0.787	0.808	0.795	0.776	0.808	0.793575
160	54	0.814	0.785	0.785	0.799	0.8	0.785	0.8	0.76	0.784	0.767	0.812	0.769	0.76	0.814	0.8	0.8	0.8	0.8	0.767	0.814	0.8	0.8	0.77	0.778	0.812	0.766	0.75	0.724	0.79	0.8	0.8	0.8	0.8	0.8	0.826	0.78	0.8	0.788	0.797	0.8	0.7899
165	54	0.913	0.871	0.88	0.896	0.897	0.86	0.897	0.853	0.878	0.858	0.901	0.86	0.86	0.913	0.897	0.897	0.897	0.897	0.858	0.913	0.897	0.897	0.876	0.871	0.809	0.855	0.838	0.814	0.897	0.897	0.897	0.897	0.897	0.897	0.918	0.874	0.897	0.897	0.899	0.897	0.882925
170	54	0.782	0.828	0.837	0.77	0.817	0.766	0.786	0.76	0.798	0.764	0.828	0.766	0.766	0.782	0.817	0.817	0.837	0.817	0.764	0.833	0.817	0.817	0.792	0.74	0.745	0.725	0.764	0.732	0.837	0.817	0.817	0.817	0.837	0.817	0.844	0.833	0.817	0.817	0.731	0.817	0.7967
175	54	0.749	0.764	0.818	0.706	0.754	0.707	0.725	0.701	0.754	0.734	0.764	0.707	0.707	0.749	0.754	0.754	0.773	0.754	0.734	0.754	0.754	0.754	0.748	0.752	0.804	0.681	0.734	0.754	0.773	0.765	0.754	0.754	0.773	0.765	0.779	0.754	0.765	0.754	0.703	0.754	0.7484
180	54	0.692	0.724	0.775	0.658	0.696	0.67	0.67	0.653	0.714	0.678	0.724	0.653	0.653	0.692	0.714	0.714	0.732	0.696	0.678	0.696	0.714	0.696	0.691	0.7	0.747	0.639	0.678	0.696	0.714	0.725	0.714	0.714	0.732	0.725	0.724	0.714	0.725	0.714	0.654	0.696	0.69985
185	54	0.739	0.768	0.804	0.765	0.75	0.724	0.706	0.706	0.768	0.74	0.762	0.706	0.72	0.739	0.742	0.768	0.768	0.75	0.74	0.75	0.768	0.75	0.75	0.73	0.747	0.678	0.691	0.75	0.765	0.752	0.768	0.783	0.768	0.779	0.768	0.768	0.752	0.768	0.692	0.75	0.7473
190	54	0.764	0.748	0.781	0.745	0.731	0.737	0.731	0.731	0.748	0.707	0.742	0.731	0.745	0.764	0.724	0.748	0.748	0.731	0.707	0.731	0.748	0.731	0.731	0.736	0.672	0.699	0.702	0.731	0.745	0.733	0.748	0.762	0.748	0.758	0.748	0.737	0.733	0.748	0.699	0.731	0.73585
195	54	0.72	0.742	0.737	0.739	0.726	0.732	0.726	0.736	0.742	0.693	0.737	0.726	0.739	0.72	0.718	0.742	0.742	0.726	0.693	0.726	0.742	0.726	0.726	0.688	0.635	0.681	0.644	0.726	0.734	0.74	0.742	0.756	0.742	0.731	0.742	0.732	0.718	0.742	0.676	0.726	0.722775
200	54	0.783	0.79	0.783	0.79	0.79	0.778	0.79	0.802	0.714	0.667	0.708	0.79	0.79	0.783	0.714	0.714	0.79	0.79	0.667	0.79	0.714	0.79	0.79	0.747	0.577	0.738	0.695	0.79	0.784	0.736	0.714	0.79	0.714	0.703	0.714	0.703	0.79	0.714	0.662	0.79	0.74695

## Sheet: DENV4
Table S6. Local CAI of DENV1-4 using the codon usage table of Homo sapiens as a reference set.
		CAI of DENV4
Distance from ATG (codons)	Nucleotide Length	AY762085.1:102-10265_Dengue_virus_type_4_strain_Singapore_8976/95,_complete_genome	HQ332176.1:102-10265_Dengue_virus_4_strain_VE_61054_2007,_complete_genome	FJ024476.1:81-10244_Dengue_virus_4_isolate_DENV-4/CO/BID-V1600/1997,_complete_genome	JN983813.1:102-10265_Dengue_virus_4_isolate_Br246RR/10,_complete_genome	KC333651.1:77-10240_Dengue_virus_4_strain_GZ/9809/2012,_complete_genome	KF041260.1:103-10266_Dengue_virus_4_isolate_D4/Pakistan/150/2009,_complete_genome	GQ252675.1:66-10229_Dengue_virus_4_isolate_DENV-4/US/BID-V2432/1995,_complete_genome	AY618993.1:103-10266_Dengue_virus_type_4_strain_ThD4_0734_00,_complete_genome	KU523872.1:103-10266_Dengue_virus_4_strain_ID-CN27-15,_complete_genome	KU523871.1:103-10266_Dengue_virus_4_strain_PH-CN08-14,_complete_genome	JF262783.1:102-10265_Dengue_virus_4_isolate_INDIA_G11337,_complete_genome	KJ160504.1:102-10265_Dengue_virus_4_isolate_rDENV4,_complete_genome	KT794007.1:102-10265_Dengue_virus_4_isolate_BR005AM_2011,_complete_genome	EF457906.1:102-10265_Dengue_virus_type_4_isolate_P75-215,_complete_genome	AY618989.1:102-10265_Dengue_virus_type_4_strain_ThD4_0017_97,_complete_genome	KC762699.1:103-10266_Dengue_virus_4_isolate_MKS-2139,_complete_genome	FJ639764.1:81-10244_Dengue_virus_4_isolate_DENV-4/VE/BID-V2194/2001,_complete_genome	GQ868585.1:81-10244_Dengue_virus_4_isolate_DENV-4/CO/BID-V3412/2005,_complete_genome	JF262782.1:102-10265_Dengue_virus_4_isolate_Haiti73,_complete_genome	AF326573.1:102-10265_Dengue_virus_type_4_strain_814669,_complete_genome	KU513441.1:102-10265_Dengue_virus_type_4_isolate_LRV13/422,_complete_genome	MW793460.1:102-10265_Dengue_virus_type_4_isolate_1036,_complete_genome	OL314747.1:103-10266_Dengue_virus_4_isolate_JBB-055,_complete_genome	ON799403.1:102-10265_Dengue_virus_type_4_isolate_THSTI-TRC-DENV4-02,_complete_genome	MN018394.1:102-10265_Dengue_virus_type_4_isolate_D151435,_complete_genome	MH888334.1:79-10242_Dengue_virus_type_4_isolate_CNR_16861,_complete_genome	MH382789.1:103-10266_Dengue_virus_type_4_isolate_PNG_2016a,_complete_genome	MN018395.1:102-10265_Dengue_virus_type_4_isolate_D151453,_complete_genome	MN018393.1:102-10265_Dengue_virus_type_4_isolate_D15312,_complete_genome	MN018398.1:102-10265_Dengue_virus_type_4_isolate_D16039,_complete_genome	JN638571.1:115-10278_Dengue_virus_4_isolate_DHF_patient,_complete_genome	OP411002.1:103-10266_Dengue_virus_type_4_isolate_SG(EHI)D4/30932Y19,_complete_genome	ON799402.1:102-10265_Dengue_virus_type_4_isolate_THSTI-TRC-DENV4-01,_complete_genome	MN018396.1:102-10265_Dengue_virus_type_4_isolate_D151602,_complete_genome	MN018397.1:102-10265_Dengue_virus_type_4_isolate_D16004,_complete_genome	MN018390.1:102-10265_Dengue_virus_type_4_isolate_D13467,_complete_genome	AY776330.1:79-10242_Dengue_virus_type_4_strain_Taiwan-2K0713_polyprotein_gene,_complete_cds	KY670635.1:80-10243_Dengue_virus_type_4_strain_D4/Philippines/0310aTw,_complete_genome	MK514144.1:102-10265_Dengue_virus_type_4_isolate_Homo_sapiens/Haiti-0075/2015,_complete_genome	MT076955.1:102-10265_Dengue_virus_type_4_isolate_KFA236,_complete_genome	Average CAI
0	54	0.799	0.799	0.799	0.799	0.813	0.845	0.799	0.799	0.799	0.813	0.813	0.799	0.799	0.781	0.785	0.799	0.799	0.799	0.799	0.799	0.799	0.799	0.799	0.799	0.813	0.799	0.786	0.813	0.813	0.799	0.84	0.813	0.799	0.826	0.826	0.845	0.799	0.798	0.799	0.799	0.804975
5	54	0.812	0.812	0.812	0.812	0.825	0.825	0.812	0.812	0.812	0.825	0.825	0.812	0.812	0.795	0.771	0.812	0.812	0.812	0.812	0.812	0.812	0.812	0.812	0.812	0.825	0.812	0.8	0.825	0.825	0.812	0.838	0.825	0.812	0.789	0.789	0.825	0.812	0.812	0.812	0.812	0.812675
10	54	0.796	0.796	0.796	0.796	0.796	0.796	0.751	0.796	0.796	0.796	0.796	0.796	0.796	0.796	0.802	0.796	0.802	0.796	0.796	0.796	0.796	0.796	0.812	0.796	0.796	0.796	0.796	0.796	0.796	0.796	0.796	0.796	0.796	0.75	0.75	0.796	0.796	0.796	0.796	0.796	0.793275
15	54	0.8	0.8	0.8	0.8	0.8	0.8	0.758	0.8	0.8	0.8	0.79	0.8	0.8	0.8	0.806	0.8	0.806	0.8	0.8	0.8	0.8	0.8	0.848	0.8	0.756	0.8	0.8	0.8	0.8	0.8	0.756	0.8	0.8	0.715	0.715	0.8	0.8	0.8	0.8	0.8	0.79375
20	54	0.749	0.743	0.743	0.743	0.755	0.766	0.704	0.755	0.803	0.755	0.737	0.743	0.743	0.793	0.802	0.772	0.748	0.743	0.743	0.743	0.743	0.743	0.802	0.737	0.708	0.755	0.803	0.755	0.755	0.766	0.694	0.755	0.737	0.656	0.656	0.766	0.755	0.749	0.743	0.743	0.7476
25	54	0.785	0.767	0.762	0.767	0.797	0.791	0.767	0.78	0.829	0.797	0.762	0.767	0.767	0.813	0.822	0.797	0.767	0.767	0.767	0.767	0.767	0.767	0.758	0.762	0.731	0.78	0.829	0.797	0.797	0.791	0.716	0.78	0.762	0.716	0.728	0.791	0.78	0.774	0.767	0.767	0.77495
30	54	0.732	0.714	0.709	0.714	0.744	0.791	0.714	0.727	0.775	0.744	0.747	0.714	0.714	0.788	0.769	0.744	0.714	0.714	0.714	0.714	0.714	0.714	0.727	0.747	0.751	0.727	0.775	0.744	0.744	0.737	0.735	0.727	0.747	0.735	0.747	0.791	0.727	0.773	0.714	0.714	0.73715
35	54	0.706	0.689	0.684	0.661	0.718	0.763	0.689	0.701	0.748	0.718	0.72	0.689	0.661	0.753	0.741	0.706	0.689	0.689	0.689	0.689	0.661	0.689	0.701	0.72	0.775	0.701	0.748	0.718	0.718	0.711	0.769	0.701	0.72	0.769	0.782	0.763	0.69	0.752	0.661	0.689	0.713525
40	54	0.672	0.672	0.667	0.645	0.713	0.721	0.672	0.672	0.661	0.713	0.697	0.697	0.645	0.676	0.672	0.651	0.672	0.672	0.672	0.672	0.645	0.672	0.661	0.697	0.781	0.661	0.661	0.713	0.713	0.661	0.758	0.661	0.697	0.758	0.758	0.721	0.662	0.727	0.645	0.672	0.68645
45	54	0.633	0.665	0.665	0.64	0.689	0.711	0.665	0.633	0.624	0.689	0.688	0.689	0.64	0.674	0.665	0.615	0.665	0.665	0.665	0.665	0.64	0.665	0.624	0.688	0.718	0.624	0.624	0.689	0.689	0.655	0.746	0.624	0.688	0.746	0.746	0.711	0.624	0.717	0.64	0.665	0.6692
50	54	0.683	0.731	0.731	0.731	0.746	0.72	0.731	0.683	0.672	0.746	0.72	0.758	0.73	0.704	0.72	0.672	0.731	0.731	0.731	0.731	0.731	0.72	0.672	0.72	0.696	0.672	0.672	0.746	0.746	0.708	0.664	0.672	0.72	0.735	0.735	0.72	0.683	0.726	0.731	0.72	0.714775
55	54	0.768	0.822	0.822	0.822	0.81	0.785	0.822	0.768	0.768	0.81	0.81	0.822	0.822	0.81	0.81	0.768	0.822	0.822	0.822	0.822	0.822	0.81	0.768	0.81	0.714	0.779	0.768	0.81	0.81	0.785	0.71	0.768	0.81	0.81	0.785	0.81	0.768	0.81	0.822	0.81	0.79765
60	54	0.874	0.887	0.887	0.887	0.833	0.834	0.887	0.874	0.874	0.833	0.866	0.887	0.887	0.874	0.88	0.874	0.887	0.887	0.874	0.887	0.887	0.873	0.874	0.866	0.695	0.853	0.874	0.833	0.833	0.834	0.726	0.88	0.866	0.833	0.784	0.86	0.874	0.866	0.887	0.873	0.8586
65	54	0.862	0.875	0.875	0.875	0.821	0.818	0.875	0.862	0.862	0.821	0.849	0.868	0.874	0.856	0.855	0.862	0.875	0.875	0.862	0.875	0.875	0.861	0.862	0.849	0.654	0.841	0.862	0.821	0.821	0.816	0.712	0.868	0.849	0.821	0.695	0.843	0.862	0.849	0.875	0.861	0.84235
70	54	0.846	0.813	0.846	0.846	0.777	0.806	0.846	0.813	0.846	0.777	0.835	0.839	0.846	0.827	0.807	0.813	0.846	0.846	0.834	0.846	0.846	0.845	0.846	0.835	0.652	0.795	0.813	0.777	0.777	0.803	0.707	0.818	0.835	0.777	0.691	0.829	0.813	0.835	0.846	0.845	0.8135
75	54	0.852	0.817	0.852	0.852	0.75	0.795	0.852	0.792	0.827	0.75	0.794	0.832	0.852	0.832	0.805	0.792	0.852	0.852	0.826	0.852	0.852	0.852	0.827	0.794	0.676	0.762	0.792	0.75	0.75	0.832	0.721	0.792	0.794	0.75	0.704	0.794	0.792	0.834	0.852	0.852	0.805
80	54	0.889	0.839	0.876	0.876	0.834	0.823	0.876	0.834	0.871	0.834	0.823	0.855	0.876	0.868	0.839	0.834	0.876	0.876	0.862	0.876	0.876	0.876	0.871	0.823	0.822	0.834	0.834	0.834	0.834	0.861	0.864	0.834	0.823	0.834	0.864	0.822	0.834	0.864	0.876	0.876	0.852325
85	54	0.821	0.738	0.77	0.77	0.812	0.767	0.77	0.822	0.85	0.762	0.752	0.758	0.77	0.845	0.773	0.813	0.77	0.77	0.758	0.77	0.77	0.77	0.85	0.752	0.805	0.811	0.812	0.812	0.812	0.806	0.806	0.795	0.752	0.812	0.845	0.767	0.812	0.8	0.77	0.77	0.78975
90	54	0.838	0.819	0.819	0.819	0.893	0.855	0.795	0.898	0.893	0.841	0.839	0.807	0.819	0.89	0.832	0.894	0.819	0.819	0.807	0.819	0.819	0.819	0.893	0.839	0.9	0.892	0.893	0.893	0.893	0.855	0.855	0.875	0.839	0.893	0.885	0.855	0.893	0.827	0.819	0.819	0.851775
95	54	0.7	0.69	0.69	0.69	0.779	0.728	0.669	0.791	0.779	0.797	0.713	0.69	0.69	0.801	0.734	0.78	0.69	0.69	0.69	0.69	0.69	0.69	0.779	0.713	0.738	0.819	0.779	0.779	0.779	0.747	0.712	0.763	0.713	0.779	0.801	0.728	0.779	0.695	0.69	0.69	0.7336
100	54	0.704	0.699	0.699	0.699	0.763	0.699	0.678	0.775	0.763	0.832	0.722	0.699	0.699	0.725	0.739	0.763	0.699	0.699	0.699	0.699	0.699	0.699	0.763	0.722	0.713	0.803	0.763	0.763	0.763	0.724	0.684	0.747	0.722	0.763	0.77	0.699	0.763	0.705	0.699	0.699	0.727925
105	54	0.781	0.783	0.75	0.783	0.775	0.742	0.783	0.781	0.781	0.84	0.783	0.783	0.783	0.774	0.791	0.775	0.783	0.783	0.783	0.783	0.783	0.783	0.781	0.783	0.714	0.814	0.781	0.775	0.775	0.768	0.696	0.781	0.783	0.775	0.747	0.742	0.781	0.783	0.783	0.783	0.775775
110	54	0.647	0.679	0.649	0.679	0.679	0.597	0.679	0.685	0.685	0.741	0.663	0.679	0.679	0.584	0.615	0.679	0.679	0.679	0.679	0.679	0.679	0.679	0.685	0.663	0.606	0.657	0.685	0.648	0.648	0.641	0.585	0.629	0.663	0.679	0.637	0.597	0.685	0.634	0.679	0.679	0.659825
115	54	0.724	0.777	0.733	0.765	0.78	0.69	0.765	0.786	0.786	0.78	0.747	0.765	0.765	0.628	0.673	0.78	0.765	0.765	0.765	0.765	0.765	0.765	0.786	0.747	0.695	0.72	0.786	0.731	0.731	0.698	0.677	0.725	0.747	0.78	0.664	0.69	0.799	0.73	0.765	0.765	0.74425
120	54	0.72	0.766	0.723	0.754	0.769	0.718	0.754	0.769	0.769	0.769	0.737	0.754	0.754	0.662	0.663	0.769	0.754	0.754	0.754	0.754	0.754	0.754	0.776	0.737	0.729	0.704	0.769	0.721	0.721	0.732	0.704	0.709	0.737	0.775	0.691	0.724	0.781	0.72	0.754	0.754	0.7403
125	54	0.732	0.789	0.778	0.778	0.779	0.746	0.778	0.779	0.779	0.779	0.765	0.778	0.778	0.643	0.733	0.779	0.778	0.778	0.778	0.778	0.778	0.778	0.785	0.765	0.753	0.721	0.779	0.733	0.733	0.749	0.746	0.721	0.765	0.784	0.746	0.752	0.79	0.745	0.778	0.778	0.7621
130	54	0.84	0.848	0.848	0.848	0.842	0.846	0.848	0.85	0.85	0.842	0.833	0.848	0.848	0.786	0.847	0.85	0.848	0.848	0.848	0.848	0.848	0.848	0.857	0.833	0.853	0.845	0.85	0.84	0.84	0.84	0.84	0.85	0.833	0.848	0.855	0.852	0.85	0.848	0.848	0.848	0.8448
135	54	0.802	0.829	0.809	0.829	0.785	0.807	0.829	0.831	0.831	0.785	0.795	0.829	0.829	0.765	0.803	0.831	0.829	0.829	0.829	0.829	0.829	0.829	0.838	0.795	0.834	0.826	0.831	0.821	0.821	0.802	0.802	0.831	0.795	0.828	0.817	0.834	0.831	0.829	0.829	0.829	0.8189
140	54	0.777	0.812	0.791	0.812	0.775	0.798	0.812	0.814	0.814	0.775	0.777	0.812	0.812	0.764	0.785	0.814	0.812	0.812	0.812	0.812	0.812	0.812	0.814	0.777	0.835	0.808	0.814	0.828	0.828	0.71	0.808	0.814	0.777	0.82	0.815	0.818	0.814	0.821	0.812	0.812	0.803525
145	54	0.715	0.733	0.714	0.733	0.699	0.738	0.72	0.735	0.735	0.699	0.754	0.733	0.733	0.807	0.711	0.735	0.733	0.733	0.733	0.733	0.733	0.733	0.735	0.754	0.772	0.735	0.735	0.786	0.786	0.668	0.766	0.735	0.754	0.727	0.758	0.757	0.735	0.758	0.733	0.733	0.737975
150	54	0.705	0.698	0.687	0.715	0.68	0.772	0.686	0.679	0.679	0.68	0.749	0.705	0.715	0.764	0.786	0.679	0.705	0.705	0.7	0.705	0.715	0.76	0.679	0.749	0.782	0.709	0.679	0.801	0.801	0.693	0.801	0.679	0.749	0.695	0.793	0.792	0.679	0.74	0.715	0.76	0.724125
155	54	0.704	0.697	0.704	0.714	0.691	0.762	0.686	0.674	0.674	0.691	0.728	0.704	0.714	0.762	0.792	0.684	0.704	0.704	0.699	0.704	0.714	0.755	0.674	0.728	0.782	0.701	0.674	0.8	0.8	0.772	0.794	0.674	0.728	0.68	0.774	0.791	0.609	0.737	0.714	0.755	0.7212
160	54	0.704	0.698	0.704	0.713	0.703	0.752	0.687	0.687	0.687	0.703	0.733	0.704	0.713	0.759	0.807	0.697	0.704	0.704	0.7	0.704	0.713	0.753	0.687	0.733	0.762	0.714	0.687	0.778	0.778	0.767	0.773	0.687	0.733	0.692	0.762	0.779	0.625	0.747	0.713	0.753	0.722475
165	54	0.769	0.766	0.774	0.774	0.755	0.811	0.766	0.749	0.741	0.755	0.753	0.774	0.774	0.81	0.838	0.761	0.774	0.774	0.769	0.774	0.774	0.825	0.749	0.753	0.831	0.78	0.749	0.836	0.836	0.815	0.83	0.749	0.753	0.755	0.817	0.841	0.677	0.771	0.774	0.825	0.780025
170	54	0.777	0.782	0.77	0.782	0.797	0.756	0.782	0.79	0.781	0.797	0.766	0.782	0.782	0.858	0.77	0.79	0.782	0.782	0.782	0.782	0.782	0.777	0.79	0.766	0.776	0.776	0.79	0.748	0.748	0.773	0.769	0.79	0.766	0.797	0.75	0.774	0.79	0.779	0.782	0.777	0.77975
175	54	0.769	0.776	0.762	0.776	0.797	0.76	0.776	0.789	0.78	0.797	0.768	0.776	0.776	0.748	0.748	0.78	0.776	0.776	0.776	0.776	0.776	0.769	0.789	0.768	0.718	0.775	0.805	0.728	0.728	0.753	0.756	0.789	0.768	0.797	0.735	0.752	0.789	0.748	0.776	0.769	0.76925
180	54	0.75	0.778	0.765	0.778	0.791	0.696	0.778	0.791	0.782	0.791	0.764	0.778	0.778	0.731	0.745	0.782	0.778	0.778	0.778	0.778	0.778	0.772	0.791	0.764	0.653	0.777	0.805	0.668	0.668	0.696	0.692	0.791	0.764	0.791	0.674	0.688	0.791	0.707	0.778	0.772	0.75525
185	54	0.823	0.848	0.848	0.848	0.86	0.772	0.848	0.859	0.859	0.86	0.838	0.848	0.848	0.741	0.838	0.833	0.848	0.848	0.848	0.848	0.848	0.848	0.845	0.838	0.69	0.845	0.875	0.705	0.705	0.772	0.73	0.859	0.838	0.86	0.711	0.764	0.859	0.827	0.848	0.848	0.82195
190	54	0.758	0.778	0.778	0.778	0.778	0.67	0.778	0.777	0.777	0.778	0.793	0.778	0.778	0.813	0.77	0.756	0.778	0.778	0.778	0.778	0.778	0.778	0.766	0.793	0.615	0.777	0.79	0.647	0.647	0.67	0.647	0.777	0.793	0.778	0.647	0.664	0.777	0.728	0.778	0.778	0.75195
195	54	0.722	0.742	0.742	0.742	0.742	0.676	0.742	0.741	0.741	0.742	0.764	0.742	0.742	0.809	0.755	0.742	0.742	0.742	0.742	0.742	0.742	0.742	0.73	0.764	0.653	0.727	0.727	0.653	0.653	0.676	0.653	0.755	0.764	0.742	0.653	0.676	0.741	0.716	0.742	0.742	0.727625
200	54	0.719	0.719	0.719	0.719	0.719	0.671	0.719	0.719	0.719	0.719	0.742	0.719	0.719	0.821	0.733	0.72	0.719	0.719	0.719	0.719	0.719	0.719	0.708	0.742	0.671	0.705	0.705	0.671	0.671	0.671	0.671	0.733	0.742	0.719	0.671	0.671	0.719	0.725	0.719	0.719	0.713575
