# Supplementary material for: A small stretch of poor codon usage at the beginning of dengue virus open reading frame may act as a translational checkpoint
Source: BMC Res Notes. 2023 Dec 5;16:359. doi: 10.1186/s13104-023-06615-5 (PMC10698908; doi:10.1186/s13104-023-06615-5)
Supplement: Supplementary file 4 — Additional file 4: Table S4. The CAI data of DENV1-4 in the CDS of the entire genome and their various initiation sites; the first 25, 50, 75, and 100 codons using codon usage table of Homo sapiens as a reference set [file 13104_2023_6615_MOESM4_ESM.xlsx]

## Sheet: DENV1
Table S7. Local CAI of DENV1-4 using the codon usage table of Aedes aegypti as a reference set.
		CAI of DENV1
Distance from ATG (codons)	Nucleotide Length	AF309641.1:81-10259_Dengue_virus_type_1_from_Cambodia,_complete_genome	AY762084.1:93-10271_Dengue_virus_type_1_strain_Singapore_8114/93,_complete_genome	AY732483.1:95-10273_Dengue_virus_type_1_strain_ThD1_0008_81,_complete_genome	KR052012.1:95-10273_Dengue_virus_strain_Hb33/CHN/2014,_complete_genome	JF459993.1:95-10273_Dengue_virus_1_strain_49440_from_Myanmar,_complete_genome	KM204119.1:96-10274_Dengue_virus_1_strain_Hawaii,_complete_genome	DQ672559.1:95-10273_Dengue_virus_type_1_strain_FP1104,_complete_genome	AY277666.2:95-10273_Dengue_virus_1_isolate_ARG0048,_complete_genome	HQ332183.1:95-10273_Dengue_virus_1_strain_VE_61081_2007,_complete_genome	KJ189304.1:82-10260_Dengue_virus_1_isolate_DENV-1/CO/BID-V7292/2005,_complete_genome	JX669473.1:95-10273_Dengue_virus_1_isolate_74488/BR-PE/01,_complete_genome	KJ189369.1:92-10270_Dengue_virus_1_isolate_DENV-1/MX/BID-V8196/2011,_complete_genome	KJ649286.1:95-10273_Dengue_virus_1_isolate_DENV-1-Jeddah,_complete_genome	JF937608.1:79-10257_Dengue_virus_1_isolate_DENV-1/VN/BID-V3958/2008,_complete_genome	EU081262.2:95-10273_Dengue_virus_type_1_strain_D1/SG/05K4173DK1/2005,_complete_genome	AY732482.1:95-10273_Dengue_virus_type_1_strain_ThD1_0049_01,_complete_genome	KF955446.1:59-10237_Dengue_virus_1_isolate_DENV-1/VN/BID-V3909/2008,_complete_genome	DQ672563.1:95-10273_Dengue_virus_type_1_strain_HawO3758,_complete_genome	DQ672557.1:95-10273_Dengue_virus_type_1_strain_FP0705,_complete_genome	KC762654.1:95-10273_Dengue_virus_1_isolate_MKS-0077,_complete_genome	OM281599.1:95-10273_Dengue_virus_1_isolate_002/SH/2020,_complete_genome	OM281598.1:95-10273_Dengue_virus_1_isolate_144/SH/2019,_complete_genome	OM281596.1:95-10273_Dengue_virus_1_isolate_132/SH/2019,_complete_genome	OR418422.1:95-10273_Dengue_virus_type_1_isolate_23GZ09930A_D1_F,_complete_genome	MG721063.2:94-10272_Dengue_virus_type_1_strain_R1_J10,_complete_genome	ON123661.1:95-10273_Dengue_virus_type_I_isolate_THSTI-TRC-DENV1-11,_complete_genome	OM281569.1:95-10273_Dengue_virus_1_isolate_037/SH/2018,_complete_genome	MN018288.1:95-10273_Dengue_virus_type_1_isolate_D16001,_complete_genome	KY926848.1:33-10211_Dengue_virus_type_1_isolate_PF13/190813-45,_complete_genome	MH921567.1:95-10273_Dengue_virus_type_1_isolate_PNG_2016,_complete_genome	KP398852.1:95-10273_Dengue_virus_1_isolate_DK87,_complete_genome	MG679801.1:95-10273_Dengue_virus_type_1_isolate_DENV-1/China/MY22(2017),_complete_genome	MH450312.1:96-10274_Dengue_virus_type_1_isolate_DENV1-VE-IDAMS-910132_2015-10-19,_complete_genome	KF973475.1:95-10273_Dengue_virus_1_isolate_DENV-1/NI/BID-V7696/2012,_complete_genome	KJ189359.1:80-10258_Dengue_virus_1_isolate_DENV-1/PR/BID-V7719/2012,_complete_genome	KJ189368.1:88-10266_Dengue_virus_1_isolate_DENV-1/MX/BID-V8195/2012,_complete_genome	KT279761.2:95-10273_Dengue_virus_type_1_strain_Haiti/1207/2014,_complete_genome	JN819417.1:59-10237_Dengue_virus_1_isolate_DENV-1/SV/BID-V2938/1993,_complete_genome	KU509249.1:76-10254_Dengue_virus_type_1_strain_DENV1-17388,_complete_genome	MT076935.1:95-10273_Dengue_virus_type_1_isolate_CFA348,_complete_genome	Average CAI
0	54	0.806	0.822	0.801	0.822	0.801	0.801	0.801	0.801	0.801	0.806	0.801	0.801	0.801	0.8	0.806	0.806	0.8	0.801	0.801	0.806	0.816	0.8	0.806	0.8	0.822	0.822	0.806	0.8	0.8	0.801	0.827	0.806	0.801	0.801	0.801	0.801	0.801	0.801	0.801	0.806	0.8051
5	54	0.801	0.821	0.801	0.821	0.801	0.801	0.801	0.801	0.801	0.801	0.801	0.801	0.801	0.801	0.801	0.801	0.801	0.801	0.801	0.805	0.816	0.801	0.801	0.801	0.821	0.821	0.801	0.796	0.801	0.801	0.821	0.801	0.801	0.801	0.801	0.801	0.801	0.801	0.801	0.801	0.80385
10	54	0.755	0.749	0.755	0.749	0.755	0.755	0.755	0.749	0.749	0.749	0.749	0.749	0.755	0.755	0.755	0.755	0.755	0.755	0.755	0.758	0.755	0.755	0.755	0.73	0.749	0.749	0.755	0.755	0.755	0.755	0.755	0.755	0.749	0.749	0.749	0.749	0.749	0.747	0.749	0.755	0.752
15	54	0.784	0.779	0.784	0.779	0.784	0.784	0.784	0.779	0.779	0.779	0.779	0.779	0.784	0.784	0.784	0.784	0.784	0.784	0.784	0.787	0.784	0.784	0.784	0.76	0.779	0.779	0.784	0.784	0.784	0.784	0.784	0.784	0.779	0.779	0.779	0.779	0.779	0.776	0.779	0.784	0.7814
20	54	0.744	0.74	0.744	0.74	0.737	0.737	0.737	0.732	0.732	0.732	0.732	0.732	0.744	0.744	0.744	0.744	0.737	0.737	0.737	0.748	0.737	0.744	0.744	0.722	0.732	0.74	0.737	0.744	0.737	0.737	0.744	0.744	0.732	0.732	0.732	0.732	0.732	0.73	0.74	0.744	0.73775
25	54	0.724	0.72	0.724	0.72	0.717	0.717	0.719	0.742	0.712	0.712	0.712	0.712	0.727	0.724	0.724	0.724	0.717	0.719	0.719	0.716	0.717	0.74	0.724	0.717	0.712	0.72	0.717	0.724	0.717	0.717	0.724	0.724	0.712	0.712	0.712	0.712	0.712	0.71	0.72	0.724	0.7192
30	54	0.753	0.753	0.753	0.739	0.744	0.744	0.747	0.779	0.744	0.744	0.744	0.744	0.756	0.753	0.753	0.753	0.744	0.747	0.747	0.743	0.744	0.771	0.753	0.771	0.744	0.739	0.744	0.753	0.744	0.744	0.753	0.753	0.744	0.744	0.744	0.744	0.744	0.744	0.753	0.753	0.749175
35	54	0.655	0.658	0.699	0.682	0.651	0.651	0.653	0.642	0.651	0.651	0.651	0.613	0.701	0.699	0.699	0.699	0.69	0.653	0.653	0.689	0.69	0.715	0.699	0.715	0.651	0.682	0.69	0.658	0.69	0.651	0.699	0.699	0.651	0.613	0.651	0.651	0.651	0.651	0.658	0.699	0.6701
40	54	0.589	0.592	0.628	0.609	0.592	0.592	0.592	0.558	0.592	0.592	0.592	0.558	0.628	0.628	0.628	0.628	0.628	0.592	0.592	0.62	0.628	0.683	0.628	0.683	0.592	0.609	0.628	0.592	0.628	0.592	0.628	0.628	0.592	0.558	0.592	0.592	0.592	0.592	0.592	0.632	0.607275
45	54	0.538	0.541	0.572	0.552	0.534	0.541	0.534	0.511	0.541	0.541	0.541	0.511	0.572	0.572	0.572	0.572	0.572	0.534	0.534	0.572	0.564	0.604	0.572	0.597	0.541	0.552	0.628	0.541	0.572	0.534	0.572	0.572	0.541	0.511	0.541	0.541	0.541	0.541	0.541	0.575	0.55345
50	54	0.543	0.575	0.575	0.575	0.568	0.575	0.568	0.545	0.545	0.545	0.545	0.559	0.575	0.575	0.575	0.575	0.575	0.568	0.568	0.575	0.568	0.561	0.575	0.554	0.575	0.575	0.568	0.575	0.575	0.568	0.575	0.575	0.545	0.545	0.545	0.545	0.545	0.545	0.531	0.578	0.563175
55	54	0.64	0.654	0.64	0.654	0.632	0.64	0.632	0.654	0.654	0.654	0.654	0.672	0.64	0.642	0.64	0.64	0.64	0.632	0.632	0.64	0.645	0.626	0.64	0.618	0.654	0.654	0.632	0.64	0.64	0.645	0.64	0.64	0.654	0.654	0.654	0.654	0.654	0.654	0.635	0.64	0.643975
60	54	0.764	0.781	0.744	0.781	0.764	0.744	0.744	0.781	0.781	0.781	0.781	0.802	0.744	0.779	0.764	0.764	0.776	0.744	0.744	0.764	0.781	0.707	0.764	0.707	0.781	0.781	0.776	0.764	0.776	0.781	0.764	0.764	0.781	0.781	0.785	0.781	0.764	0.781	0.763	0.744	0.766325
65	54	0.745	0.765	0.729	0.765	0.718	0.725	0.729	0.765	0.765	0.765	0.765	0.765	0.729	0.759	0.745	0.745	0.756	0.789	0.729	0.745	0.765	0.748	0.745	0.748	0.765	0.765	0.756	0.745	0.756	0.763	0.745	0.745	0.765	0.765	0.769	0.765	0.748	0.765	0.769	0.729	0.752975
70	54	0.768	0.742	0.752	0.742	0.741	0.748	0.735	0.742	0.742	0.742	0.765	0.742	0.752	0.779	0.728	0.786	0.779	0.792	0.735	0.768	0.759	0.768	0.768	0.768	0.742	0.742	0.779	0.768	0.779	0.77	0.768	0.768	0.742	0.742	0.745	0.742	0.726	0.742	0.745	0.77	0.755325
75	54	0.756	0.747	0.74	0.747	0.69	0.754	0.74	0.729	0.747	0.747	0.747	0.747	0.74	0.756	0.715	0.775	0.756	0.801	0.74	0.756	0.753	0.756	0.756	0.756	0.747	0.747	0.756	0.775	0.756	0.811	0.756	0.756	0.747	0.747	0.751	0.747	0.73	0.747	0.751	0.714	0.749725
80	54	0.707	0.717	0.711	0.717	0.682	0.734	0.731	0.731	0.709	0.709	0.709	0.717	0.731	0.707	0.666	0.726	0.707	0.795	0.731	0.707	0.712	0.707	0.707	0.707	0.717	0.709	0.707	0.726	0.707	0.783	0.707	0.707	0.709	0.709	0.709	0.709	0.709	0.709	0.698	0.696	0.7147
85	54	0.745	0.82	0.793	0.799	0.714	0.802	0.786	0.765	0.79	0.79	0.79	0.799	0.814	0.745	0.745	0.765	0.745	0.786	0.786	0.745	0.695	0.745	0.745	0.745	0.799	0.79	0.745	0.765	0.745	0.801	0.745	0.745	0.79	0.754	0.79	0.79	0.79	0.79	0.778	0.756	0.770675
90	54	0.66	0.753	0.709	0.741	0.687	0.718	0.711	0.705	0.731	0.731	0.722	0.731	0.731	0.66	0.66	0.66	0.711	0.711	0.711	0.66	0.612	0.66	0.66	0.66	0.731	0.731	0.66	0.681	0.66	0.69	0.66	0.66	0.788	0.694	0.731	0.722	0.731	0.731	0.719	0.651	0.698375
95	54	0.696	0.789	0.768	0.778	0.783	0.757	0.743	0.723	0.769	0.769	0.76	0.769	0.782	0.696	0.696	0.696	0.746	0.743	0.743	0.682	0.621	0.696	0.696	0.696	0.769	0.754	0.696	0.696	0.696	0.724	0.696	0.724	0.82	0.719	0.762	0.76	0.769	0.769	0.757	0.76	0.7367
100	54	0.665	0.745	0.702	0.754	0.772	0.745	0.738	0.727	0.754	0.754	0.745	0.745	0.696	0.665	0.665	0.665	0.713	0.738	0.738	0.652	0.571	0.669	0.669	0.669	0.745	0.739	0.665	0.665	0.665	0.738	0.665	0.72	0.804	0.704	0.704	0.745	0.71	0.754	0.684	0.727	0.70975
105	54	0.648	0.698	0.66	0.706	0.78	0.698	0.748	0.706	0.706	0.766	0.766	0.706	0.655	0.648	0.648	0.648	0.648	0.748	0.748	0.636	0.667	0.652	0.652	0.652	0.698	0.706	0.656	0.648	0.648	0.732	0.648	0.699	0.75	0.686	0.662	0.706	0.668	0.706	0.644	0.683	0.68825
110	54	0.68	0.7	0.652	0.7	0.731	0.703	0.716	0.7	0.7	0.759	0.759	0.7	0.648	0.68	0.68	0.68	0.68	0.716	0.716	0.667	0.664	0.683	0.683	0.683	0.688	0.7	0.68	0.68	0.68	0.729	0.68	0.701	0.701	0.695	0.656	0.7	0.662	0.726	0.638	0.674	0.69175
115	54	0.743	0.746	0.754	0.765	0.803	0.768	0.753	0.757	0.757	0.822	0.822	0.757	0.755	0.743	0.743	0.743	0.743	0.753	0.753	0.743	0.835	0.743	0.743	0.743	0.735	0.779	0.743	0.743	0.743	0.786	0.743	0.766	0.759	0.738	0.757	0.757	0.757	0.794	0.73	0.737	0.75885
120	54	0.737	0.722	0.722	0.74	0.736	0.736	0.69	0.779	0.733	0.795	0.795	0.733	0.723	0.727	0.737	0.737	0.746	0.69	0.69	0.737	0.779	0.737	0.737	0.737	0.711	0.754	0.746	0.737	0.746	0.72	0.737	0.734	0.734	0.721	0.733	0.733	0.733	0.768	0.733	0.722	0.736425
125	54	0.709	0.698	0.71	0.715	0.707	0.707	0.69	0.753	0.708	0.708	0.749	0.708	0.753	0.7	0.709	0.709	0.717	0.693	0.69	0.709	0.688	0.709	0.709	0.706	0.701	0.715	0.717	0.709	0.717	0.707	0.75	0.75	0.75	0.694	0.705	0.708	0.705	0.742	0.705	0.748	0.714425
130	54	0.755	0.763	0.758	0.763	0.74	0.755	0.755	0.795	0.763	0.745	0.787	0.745	0.799	0.745	0.754	0.755	0.764	0.758	0.755	0.755	0.719	0.755	0.755	0.752	0.732	0.763	0.764	0.754	0.764	0.737	0.799	0.799	0.787	0.748	0.738	0.745	0.738	0.748	0.738	0.798	0.75855
135	54	0.602	0.655	0.639	0.655	0.627	0.637	0.64	0.655	0.627	0.611	0.648	0.611	0.676	0.609	0.6	0.602	0.609	0.643	0.64	0.602	0.624	0.574	0.609	0.599	0.617	0.655	0.609	0.6	0.609	0.623	0.646	0.639	0.648	0.627	0.629	0.611	0.629	0.614	0.629	0.684	0.626575
140	54	0.651	0.701	0.692	0.701	0.737	0.689	0.682	0.657	0.661	0.644	0.653	0.611	0.679	0.651	0.65	0.651	0.651	0.685	0.682	0.651	0.675	0.621	0.659	0.648	0.718	0.701	0.651	0.65	0.651	0.674	0.659	0.651	0.7	0.658	0.663	0.644	0.663	0.657	0.663	0.758	0.668575
145	54	0.643	0.695	0.683	0.706	0.734	0.683	0.707	0.66	0.653	0.635	0.645	0.635	0.672	0.643	0.643	0.643	0.643	0.707	0.707	0.661	0.671	0.611	0.651	0.643	0.713	0.706	0.657	0.653	0.643	0.667	0.651	0.643	0.694	0.653	0.661	0.635	0.661	0.649	0.661	0.774	0.667375
150	54	0.641	0.686	0.678	0.729	0.781	0.688	0.723	0.73	0.689	0.704	0.715	0.704	0.654	0.641	0.641	0.641	0.641	0.723	0.723	0.658	0.737	0.641	0.641	0.641	0.781	0.729	0.655	0.651	0.641	0.709	0.641	0.641	0.766	0.689	0.704	0.704	0.704	0.715	0.704	0.795	0.691975
155	54	0.67	0.681	0.67	0.721	0.787	0.674	0.728	0.713	0.685	0.699	0.699	0.709	0.656	0.688	0.67	0.67	0.688	0.728	0.728	0.685	0.735	0.67	0.67	0.67	0.798	0.721	0.692	0.679	0.713	0.718	0.67	0.67	0.756	0.666	0.699	0.709	0.702	0.68	0.699	0.772	0.70095
160	54	0.744	0.767	0.744	0.813	0.809	0.749	0.795	0.776	0.761	0.776	0.776	0.788	0.718	0.765	0.744	0.744	0.765	0.795	0.795	0.757	0.803	0.744	0.744	0.744	0.82	0.813	0.754	0.755	0.793	0.798	0.744	0.744	0.776	0.751	0.776	0.788	0.78	0.756	0.776	0.793	0.770825
165	54	0.782	0.829	0.782	0.829	0.828	0.776	0.778	0.791	0.776	0.791	0.791	0.824	0.754	0.787	0.771	0.782	0.787	0.778	0.778	0.782	0.802	0.782	0.782	0.782	0.847	0.829	0.776	0.782	0.816	0.798	0.782	0.782	0.791	0.765	0.791	0.824	0.795	0.77	0.791	0.776	0.791475
170	54	0.746	0.789	0.746	0.789	0.802	0.752	0.766	0.751	0.751	0.751	0.751	0.771	0.733	0.752	0.735	0.746	0.752	0.766	0.766	0.746	0.752	0.746	0.746	0.746	0.808	0.807	0.752	0.757	0.781	0.781	0.746	0.746	0.762	0.762	0.751	0.778	0.755	0.751	0.751	0.752	0.759775
175	54	0.759	0.738	0.777	0.738	0.753	0.783	0.762	0.701	0.717	0.717	0.717	0.736	0.763	0.743	0.748	0.759	0.743	0.762	0.762	0.759	0.762	0.759	0.759	0.759	0.727	0.755	0.743	0.771	0.743	0.779	0.759	0.759	0.727	0.727	0.717	0.742	0.717	0.701	0.717	0.783	0.746075
180	54	0.709	0.641	0.725	0.657	0.69	0.715	0.698	0.651	0.666	0.666	0.666	0.687	0.725	0.694	0.709	0.709	0.694	0.698	0.698	0.709	0.698	0.709	0.709	0.684	0.655	0.671	0.694	0.713	0.694	0.714	0.709	0.711	0.676	0.666	0.666	0.69	0.666	0.651	0.666	0.73	0.689475
185	54	0.737	0.688	0.753	0.704	0.7	0.741	0.725	0.694	0.708	0.708	0.708	0.711	0.753	0.737	0.723	0.737	0.737	0.725	0.725	0.737	0.711	0.737	0.737	0.713	0.692	0.704	0.737	0.742	0.737	0.727	0.737	0.74	0.718	0.709	0.705	0.714	0.705	0.694	0.705	0.756	0.721775
190	54	0.732	0.665	0.747	0.679	0.7	0.753	0.723	0.697	0.711	0.711	0.711	0.713	0.747	0.732	0.719	0.732	0.732	0.723	0.723	0.732	0.711	0.732	0.731	0.709	0.668	0.679	0.732	0.727	0.732	0.725	0.732	0.733	0.711	0.711	0.708	0.711	0.708	0.675	0.705	0.75	0.7168
195	54	0.815	0.808	0.815	0.826	0.743	0.833	0.767	0.865	0.865	0.865	0.865	0.867	0.801	0.815	0.8	0.815	0.815	0.767	0.767	0.815	0.755	0.815	0.813	0.815	0.798	0.826	0.815	0.809	0.815	0.697	0.815	0.816	0.865	0.865	0.861	0.865	0.861	0.837	0.857	0.829	0.81895
200	54	0.821	0.685	0.758	0.7	0.627	0.705	0.648	0.765	0.765	0.765	0.773	0.752	0.745	0.821	0.821	0.821	0.821	0.648	0.648	0.821	0.647	0.807	0.82	0.807	0.676	0.7	0.821	0.821	0.821	0.599	0.821	0.82	0.765	0.765	0.761	0.765	0.761	0.74	0.758	0.7	0.752125

## Sheet: DENV2
Table S7. Local CAI of DENV1-4 using the codon usage table of Aedes aegypti as a reference set.
		CAI of DENV2
Distance from ATG (codons)	Nucleotide Length	KM204118.1:97-10272_Dengue_virus_2_strain_New_Guinea_C,_complete_genome	EU359009.1:97-10272_Dengue_virus_2_isolate_ZH1340,_complete_genome	M20558.1:97-10272_Dengue_virus_type_2_Jamaica/N.1409,_complete_genome	AF208496.1:97-10272_Dengue_virus_type_2_strain_DEN2/H/IMTSSA-MART/98-703,_complete_genome	FJ744725.1:75-10250_Dengue_virus_2_isolate_DENV-2/TH/BID-V2311/2001,_complete_genome	HQ332190.1:97-10272_Dengue_virus_2_strain_VE_61095_2007,_complete_genome	GQ868555.1:64-10239_Dengue_virus_2_isolate_DENV-2/CO/BID-V3371/2005,_complete_genome	JX073928.1:97-10272_Dengue_virus_2_strain_BR_DEN2_01-01,_complete_genome	GU369819.1:15-10190_Dengue_virus_2_isolate_CAM7786,_complete_genome	GQ398267.1:97-10272_Dengue_virus_2_strain_DENV-2/SG/07K3588DK1/2007,_complete_genome	GQ398258.1:97-10272_Dengue_virus_2_strain_DENV-2/ID/1016DN/1975,_complete_genome	EU482672.1:75-10250_Dengue_virus_2_isolate_DENV-2/VN/BID-V735/2006,_complete_genome	KF360005.1:65-10240_Dengue_virus_2_isolate_DENV-2/PK,_complete_genome	JF730050.1:95-10270_Dengue_virus_2_isolate_DENV-2/US/BID-V5412/2007,_complete_genome	HM582110.1:97-10272_Dengue_virus_2_strain_D2/PF/UH00/1973,_complete_genome	JF357907.1:87-10262_Dengue_virus_2_isolate_DENV-2/NI/BID-V4650/2007,_complete_genome	EU056810.1:97-10272_Dengue_virus_type_2_isolate_1349,_complete_genome	EF457904.1:98-10273_Dengue_virus_type_2_isolate_Dak_Ar_D75505,_complete_genome	GU131843.1:53-10228_Dengue_virus_2_isolate_DENV-2/BF/BID-V3502/1986,_complete_genome	HQ999999.1:97-10272_Dengue_virus_2_isolate_DENV-2/GU/FDA-GUA09/2009,_complete_genome	OQ101603.1:97-10272_Dengue_virus_type_2_isolate_C2_2019_DENV-2,_complete_genome	MH985859.1:96-10271_Dengue_virus_type_2_isolate_Van_2017,_complete_genome	MT180479.1:97-10272_Dengue_virus_type_2_isolate_231/17kandy,_complete_genome	MN018344.1:97-10272_Dengue_virus_type_2_isolate_D17013,_complete_genome	OQ652965.1:97-10272_Dengue_virus_type_2_isolate_DENV2_YN_017,_complete_genome	MK411559.1:84-10259_Dengue_virus_type_2_isolate_ID/JMB-001B/2016,_complete_genome	MG721054.2:97-10272_Dengue_virus_type_2_isolate_R1_J17_DENV2,_complete_genome	MH069499.1:85-10260_Dengue_virus_type_2_strain_DENV-2/VE/IDAMS/910105,_complete_genome	OQ782228.1:96-10271_Dengue_virus_type_2_isolate_LLE8614,_complete_genome	MH613986.1:97-10272_Dengue_virus_type_2_isolate_C6L_P56,_complete_genome	KX702403.1:97-10272_Dengue_virus_type_2_strain_Dengue_virus_2/Homo_sapiens/Haiti-1/2016,_complete_genome	KU509267.1:32-10207_Dengue_virus_type_2_strain_DENV2-30,_complete_genome	EU920848.1:97-10272_Dengue_virus_2_isolate_FGU-Apr2-06,_complete_genome	FJ898451.1:75-10250_Dengue_virus_2_isolate_DENV-2/DO/BID-V2955/2003,_complete_genome	OQ603290.1:97-10272_Dengue_virus_type_2_isolate_462966,_complete_genome	KU517845.1:97-10272_Dengue_virus_type_2_isolate_PG-CN10-13,_complete_genome	MN018365.1:97-10272_Dengue_virus_type_2_isolate_D151663,_complete_genome	MG189962.1:51-10226_Dengue_virus_type_2_isolate_D2_K2_RIJ_059/Dar_es_Salaam_2014,_complete_genome	MT076937.1:97-10272_Dengue_virus_type_2_isolate_CFA298,_complete_genome	KY627763.1:73-10248_Dengue_virus_type_2_strain_7754691/BF/2016,_complete_genome	Average CAI
0	54	0.753	0.748	0.765	0.765	0.748	0.765	0.765	0.765	0.76	0.748	0.748	0.748	0.753	0.753	0.768	0.765	0.748	0.768	0.748	0.765	0.765	0.788	0.748	0.748	0.753	0.748	0.748	0.76	0.765	0.753	0.765	0.734	0.765	0.765	0.765	0.748	0.748	0.748	0.753	0.76	0.756825
5	54	0.791	0.791	0.803	0.803	0.792	0.803	0.803	0.803	0.803	0.791	0.791	0.791	0.791	0.791	0.811	0.803	0.791	0.811	0.791	0.803	0.803	0.811	0.791	0.791	0.791	0.791	0.791	0.803	0.803	0.791	0.803	0.772	0.803	0.803	0.803	0.791	0.791	0.791	0.791	0.803	0.79685
10	54	0.785	0.803	0.785	0.785	0.82	0.785	0.785	0.785	0.785	0.785	0.82	0.803	0.785	0.785	0.752	0.785	0.82	0.719	0.82	0.785	0.785	0.715	0.803	0.803	0.785	0.803	0.82	0.785	0.785	0.785	0.785	0.785	0.785	0.785	0.773	0.785	0.803	0.803	0.785	0.82	0.788875
15	54	0.829	0.847	0.829	0.829	0.863	0.829	0.829	0.829	0.829	0.829	0.863	0.847	0.829	0.829	0.795	0.829	0.863	0.778	0.863	0.829	0.829	0.847	0.847	0.847	0.829	0.847	0.863	0.829	0.829	0.829	0.829	0.829	0.829	0.829	0.82	0.845	0.847	0.847	0.829	0.863	0.83575
20	54	0.766	0.72	0.766	0.766	0.8	0.766	0.766	0.766	0.766	0.704	0.8	0.724	0.766	0.766	0.734	0.766	0.8	0.716	0.8	0.766	0.775	0.784	0.72	0.72	0.766	0.784	0.8	0.766	0.704	0.766	0.766	0.766	0.766	0.766	0.754	0.719	0.72	0.72	0.766	0.8	0.7588
25	54	0.788	0.773	0.804	0.807	0.823	0.744	0.811	0.804	0.807	0.756	0.823	0.781	0.827	0.788	0.788	0.807	0.823	0.649	0.823	0.807	0.816	0.841	0.773	0.773	0.788	0.841	0.817	0.807	0.742	0.788	0.807	0.807	0.807	0.807	0.796	0.772	0.773	0.773	0.788	0.823	0.7943
30	54	0.781	0.777	0.763	0.766	0.781	0.784	0.77	0.763	0.766	0.714	0.85	0.785	0.854	0.781	0.777	0.766	0.85	0.569	0.85	0.833	0.775	0.85	0.777	0.777	0.781	0.777	0.844	0.766	0.761	0.781	0.766	0.766	0.766	0.766	0.766	0.71	0.777	0.777	0.781	0.85	0.77985
35	54	0.842	0.841	0.762	0.765	0.866	0.782	0.769	0.762	0.765	0.724	0.92	0.85	0.925	0.842	0.841	0.765	0.92	0.56	0.92	0.831	0.765	0.92	0.841	0.841	0.842	0.841	0.897	0.765	0.76	0.842	0.765	0.778	0.765	0.765	0.765	0.7	0.841	0.841	0.842	0.92	0.8137
40	54	0.696	0.757	0.648	0.65	0.715	0.785	0.654	0.655	0.65	0.657	0.757	0.719	0.761	0.696	0.696	0.65	0.757	0.55	0.757	0.704	0.65	0.757	0.757	0.757	0.696	0.696	0.739	0.708	0.704	0.696	0.65	0.661	0.708	0.65	0.65	0.637	0.757	0.757	0.696	0.757	0.699925
45	54	0.713	0.72	0.663	0.663	0.732	0.722	0.663	0.671	0.663	0.676	0.72	0.681	0.716	0.713	0.716	0.663	0.72	0.595	0.713	0.663	0.663	0.72	0.716	0.716	0.713	0.72	0.703	0.722	0.663	0.713	0.663	0.674	0.722	0.663	0.663	0.659	0.72	0.72	0.713	0.72	0.6938
50	54	0.623	0.57	0.609	0.562	0.639	0.609	0.562	0.568	0.562	0.582	0.567	0.541	0.565	0.623	0.568	0.562	0.567	0.649	0.563	0.562	0.562	0.57	0.568	0.568	0.623	0.57	0.612	0.609	0.562	0.623	0.562	0.562	0.609	0.562	0.562	0.568	0.57	0.57	0.623	0.57	0.58195
55	54	0.619	0.576	0.634	0.582	0.619	0.634	0.582	0.582	0.582	0.576	0.573	0.545	0.57	0.619	0.558	0.582	0.573	0.678	0.568	0.582	0.582	0.589	0.573	0.573	0.619	0.576	0.634	0.634	0.582	0.619	0.597	0.582	0.649	0.582	0.582	0.576	0.576	0.576	0.619	0.576	0.59325
60	54	0.627	0.601	0.648	0.596	0.644	0.596	0.596	0.596	0.596	0.601	0.598	0.601	0.624	0.627	0.569	0.596	0.598	0.681	0.598	0.596	0.596	0.614	0.601	0.601	0.627	0.601	0.681	0.596	0.596	0.627	0.61	0.596	0.649	0.596	0.596	0.601	0.601	0.587	0.627	0.601	0.609825
65	54	0.717	0.689	0.741	0.681	0.737	0.681	0.681	0.739	0.681	0.689	0.685	0.689	0.714	0.717	0.693	0.681	0.685	0.83	0.685	0.681	0.681	0.703	0.689	0.689	0.717	0.689	0.829	0.681	0.681	0.717	0.698	0.681	0.61	0.681	0.681	0.689	0.689	0.672	0.762	0.747	0.70205
70	54	0.677	0.718	0.714	0.714	0.712	0.714	0.714	0.772	0.714	0.718	0.718	0.718	0.748	0.677	0.722	0.714	0.718	0.775	0.718	0.714	0.714	0.733	0.718	0.718	0.677	0.718	0.753	0.714	0.714	0.677	0.731	0.678	0.731	0.714	0.714	0.718	0.718	0.666	0.716	0.776	0.717175
75	54	0.771	0.799	0.778	0.778	0.814	0.778	0.778	0.844	0.778	0.799	0.799	0.799	0.813	0.771	0.806	0.778	0.779	0.781	0.779	0.778	0.778	0.799	0.799	0.799	0.771	0.799	0.783	0.778	0.778	0.771	0.778	0.736	0.778	0.778	0.778	0.799	0.799	0.737	0.819	0.777	0.78585
80	54	0.832	0.832	0.832	0.832	0.834	0.832	0.832	0.903	0.832	0.832	0.832	0.832	0.812	0.832	0.797	0.832	0.812	0.788	0.812	0.832	0.821	0.832	0.832	0.832	0.832	0.832	0.796	0.832	0.832	0.832	0.832	0.787	0.832	0.832	0.841	0.832	0.832	0.787	0.884	0.81	0.8279
85	54	0.824	0.827	0.809	0.809	0.811	0.809	0.809	0.809	0.809	0.827	0.824	0.831	0.834	0.824	0.747	0.809	0.804	0.743	0.804	0.809	0.802	0.827	0.827	0.827	0.824	0.827	0.781	0.809	0.809	0.824	0.813	0.812	0.813	0.813	0.826	0.827	0.827	0.827	0.824	0.739	0.81125
90	54	0.853	0.758	0.821	0.836	0.813	0.845	0.836	0.836	0.836	0.758	0.853	0.762	0.883	0.853	0.787	0.845	0.77	0.76	0.77	0.836	0.852	0.884	0.772	0.758	0.853	0.782	0.829	0.86	0.836	0.853	0.84	0.839	0.84	0.84	0.854	0.758	0.758	0.758	0.826	0.704	0.815175
95	54	0.783	0.717	0.722	0.735	0.746	0.743	0.69	0.735	0.735	0.717	0.783	0.699	0.781	0.783	0.812	0.743	0.73	0.722	0.73	0.751	0.749	0.821	0.772	0.717	0.783	0.74	0.743	0.756	0.751	0.783	0.739	0.737	0.739	0.739	0.751	0.672	0.717	0.695	0.758	0.689	0.7427
100	54	0.677	0.621	0.638	0.645	0.667	0.656	0.614	0.611	0.649	0.621	0.677	0.602	0.7	0.677	0.717	0.656	0.693	0.724	0.709	0.722	0.639	0.717	0.632	0.621	0.677	0.64	0.661	0.668	0.722	0.677	0.649	0.651	0.649	0.649	0.832	0.587	0.621	0.602	0.656	0.67	0.6624
105	54	0.735	0.718	0.682	0.686	0.726	0.679	0.651	0.651	0.691	0.738	0.752	0.716	0.709	0.735	0.771	0.699	0.818	0.75	0.837	0.768	0.66	0.752	0.718	0.718	0.735	0.718	0.699	0.691	0.768	0.735	0.691	0.691	0.691	0.691	0.691	0.691	0.718	0.716	0.713	0.791	0.71975
110	54	0.771	0.747	0.715	0.706	0.763	0.711	0.669	0.67	0.711	0.766	0.767	0.767	0.735	0.771	0.764	0.711	0.834	0.75	0.854	0.79	0.68	0.763	0.747	0.747	0.771	0.747	0.712	0.711	0.79	0.771	0.711	0.711	0.711	0.711	0.691	0.719	0.747	0.767	0.771	0.854	0.7451
115	54	0.794	0.77	0.759	0.765	0.735	0.772	0.772	0.772	0.772	0.808	0.79	0.79	0.778	0.794	0.847	0.786	0.854	0.758	0.854	0.835	0.74	0.773	0.77	0.77	0.802	0.77	0.778	0.772	0.835	0.794	0.772	0.772	0.772	0.772	0.751	0.79	0.77	0.798	0.794	0.854	0.78635
120	54	0.758	0.739	0.724	0.738	0.71	0.741	0.741	0.741	0.741	0.784	0.758	0.758	0.755	0.758	0.759	0.755	0.758	0.711	0.758	0.741	0.741	0.749	0.739	0.747	0.766	0.739	0.755	0.804	0.741	0.758	0.741	0.741	0.741	0.741	0.721	0.766	0.739	0.766	0.758	0.766	0.748675
125	54	0.66	0.66	0.684	0.698	0.654	0.7	0.7	0.683	0.7	0.683	0.66	0.66	0.658	0.62	0.73	0.713	0.66	0.668	0.66	0.7	0.7	0.704	0.66	0.667	0.626	0.66	0.674	0.76	0.7	0.66	0.7	0.7	0.7	0.7	0.681	0.667	0.66	0.667	0.62	0.705	0.67905
130	54	0.661	0.661	0.678	0.693	0.715	0.693	0.693	0.691	0.695	0.671	0.648	0.648	0.668	0.608	0.717	0.706	0.648	0.626	0.648	0.693	0.693	0.663	0.661	0.668	0.608	0.661	0.671	0.753	0.682	0.648	0.693	0.693	0.693	0.693	0.693	0.655	0.661	0.648	0.608	0.706	0.6728
135	54	0.709	0.709	0.683	0.683	0.74	0.683	0.683	0.681	0.685	0.702	0.694	0.694	0.718	0.645	0.762	0.683	0.694	0.585	0.694	0.683	0.683	0.649	0.709	0.718	0.645	0.709	0.718	0.683	0.671	0.694	0.683	0.683	0.683	0.683	0.683	0.702	0.709	0.694	0.645	0.749	0.690075
140	54	0.758	0.758	0.696	0.686	0.743	0.686	0.694	0.684	0.687	0.742	0.742	0.742	0.758	0.69	0.72	0.686	0.753	0.652	0.753	0.686	0.758	0.706	0.77	0.77	0.69	0.758	0.756	0.686	0.674	0.742	0.672	0.686	0.672	0.686	0.686	0.742	0.78	0.742	0.69	0.755	0.718425
145	54	0.76	0.76	0.716	0.705	0.745	0.705	0.714	0.721	0.705	0.743	0.743	0.743	0.76	0.755	0.728	0.705	0.755	0.753	0.755	0.705	0.76	0.743	0.772	0.772	0.755	0.76	0.75	0.705	0.705	0.755	0.692	0.705	0.692	0.705	0.695	0.743	0.782	0.743	0.755	0.757	0.73555
150	54	0.726	0.726	0.739	0.719	0.742	0.719	0.727	0.719	0.719	0.693	0.693	0.693	0.712	0.767	0.69	0.719	0.703	0.784	0.703	0.719	0.726	0.693	0.737	0.737	0.767	0.726	0.705	0.719	0.719	0.767	0.715	0.719	0.715	0.728	0.735	0.712	0.746	0.726	0.767	0.723	0.72485
155	54	0.696	0.696	0.732	0.766	0.722	0.73	0.73	0.73	0.73	0.668	0.675	0.668	0.684	0.731	0.698	0.774	0.661	0.802	0.661	0.73	0.696	0.668	0.696	0.696	0.731	0.696	0.678	0.73	0.73	0.742	0.727	0.73	0.727	0.739	0.746	0.684	0.696	0.696	0.731	0.689	0.7128
160	54	0.657	0.657	0.691	0.699	0.669	0.689	0.689	0.689	0.689	0.63	0.636	0.63	0.653	0.69	0.67	0.73	0.632	0.758	0.632	0.689	0.657	0.63	0.657	0.657	0.69	0.657	0.64	0.689	0.689	0.7	0.697	0.689	0.697	0.697	0.691	0.645	0.657	0.657	0.69	0.65	0.672875
165	54	0.68	0.68	0.708	0.717	0.685	0.706	0.706	0.706	0.706	0.68	0.688	0.68	0.703	0.707	0.726	0.751	0.682	0.767	0.682	0.706	0.68	0.68	0.68	0.68	0.707	0.68	0.711	0.706	0.697	0.719	0.715	0.706	0.715	0.715	0.702	0.697	0.68	0.68	0.707	0.673	0.6999
170	54	0.71	0.71	0.729	0.702	0.765	0.737	0.764	0.737	0.764	0.71	0.763	0.736	0.769	0.747	0.804	0.737	0.774	0.746	0.774	0.737	0.71	0.71	0.71	0.71	0.747	0.71	0.779	0.737	0.753	0.747	0.737	0.737	0.737	0.737	0.75	0.713	0.71	0.71	0.747	0.763	0.739225
175	54	0.569	0.569	0.598	0.59	0.68	0.598	0.62	0.598	0.62	0.569	0.611	0.618	0.616	0.612	0.62	0.598	0.62	0.681	0.62	0.598	0.569	0.569	0.569	0.569	0.612	0.569	0.624	0.598	0.606	0.612	0.598	0.598	0.598	0.598	0.608	0.571	0.569	0.596	0.612	0.611	0.601525
180	54	0.582	0.582	0.631	0.623	0.717	0.631	0.654	0.601	0.654	0.622	0.668	0.675	0.63	0.645	0.654	0.607	0.668	0.717	0.668	0.631	0.582	0.622	0.597	0.61	0.621	0.587	0.668	0.631	0.649	0.645	0.631	0.625	0.631	0.631	0.654	0.624	0.61	0.652	0.645	0.643	0.63545
185	54	0.636	0.636	0.693	0.693	0.741	0.693	0.693	0.662	0.693	0.676	0.7	0.707	0.675	0.708	0.68	0.668	0.7	0.747	0.7	0.693	0.636	0.676	0.651	0.664	0.625	0.64	0.7	0.693	0.688	0.708	0.693	0.673	0.693	0.68	0.693	0.679	0.664	0.707	0.708	0.669	0.68335
190	54	0.689	0.689	0.724	0.721	0.731	0.721	0.721	0.69	0.721	0.731	0.731	0.762	0.706	0.739	0.709	0.697	0.731	0.716	0.731	0.721	0.689	0.731	0.705	0.718	0.637	0.694	0.731	0.721	0.692	0.739	0.721	0.702	0.721	0.709	0.724	0.731	0.737	0.762	0.739	0.7	0.7171
195	54	0.77	0.77	0.791	0.788	0.766	0.777	0.777	0.731	0.788	0.784	0.784	0.766	0.785	0.791	0.78	0.788	0.784	0.701	0.784	0.788	0.77	0.784	0.77	0.77	0.649	0.77	0.754	0.777	0.756	0.791	0.788	0.774	0.788	0.774	0.791	0.784	0.79	0.784	0.791	0.777	0.773125
200	54	0.792	0.792	0.787	0.783	0.801	0.771	0.771	0.75	0.783	0.792	0.792	0.774	0.794	0.801	0.804	0.783	0.792	0.673	0.792	0.783	0.792	0.73	0.792	0.792	0.676	0.792	0.76	0.771	0.75	0.801	0.783	0.783	0.783	0.769	0.725	0.792	0.814	0.792	0.801	0.801	0.777725

## Sheet: DENV3
Table S7. Local CAI of DENV1-4 using the codon usage table of Aedes aegypti as a reference set.
		CAI of DENV3
Distance from ATG (codons)	Nucleotide Length	EF629370.1:95-10267_Dengue_virus_type_3_strain_BR_DEN3_RO1-02,_complete_genome	HQ332171.1:95-10267_Dengue_virus_3_strain_VE_61035_2006,_complete_genome	GU131954.1:74-10246_Dengue_virus_3_isolate_DENV-3/CO/BID-V3404/2006,_complete_genome	FJ898442.1:74-10246_Dengue_virus_3_isolate_DENV-3/MX/BID-V2989/2007,_complete_genome	KF041259.1:95-10267_Dengue_virus_3_isolate_D3/Pakistan/43298/2006,_complete_genome	AY766104.1:95-10267_Dengue_virus_type_3_strain_Singapore_8120/95,_complete_genome	AY496871.2:95-10267_Dengue_virus_type_3_isolate_BDH02-1,_complete_genome	KF955460.1:61-10233_Dengue_virus_3_isolate_DENV-3/VN/BID-V1933/2008,_complete_genome	FJ850056.1:59-10231_Dengue_virus_3_isolate_DENV-3/US/BID-V1611/2004,_complete_genome	AY744679.1:95-10267_Dengue_virus_type_3_isolate_PF90/3050,_complete_genome	KF973487.1:95-10267_Dengue_virus_3_isolate_DENV-3/NI/BID-V7699/2011,_complete_genome	AY676353.1:95-10267_Dengue_virus_type_3_strain_ThD3_0007_87,_complete_genome	AY923865.1:95-10267_Dengue_virus_type_3_strain_C0360/94,_complete_genome	KU050695.1:95-10267_Dengue_virus_3,_complete_genome	AY099337.1:95-10267_Dengue_virus_type_3_isolate_D3/H/IMTSSA-MART/1999/1243,_complete_genome	KT726361.1:74-10246_Dengue_virus_3_isolate_Cuba_20_2002,_complete_genome	KF955468.1:25-10197_Dengue_virus_3_isolate_DENV-3/PR/BID-V2116/2001,_complete_genome	FJ882575.1:74-10246_Dengue_virus_3_isolate_DENV-3/MZ/BID-V2418/1985,_complete_genome	FJ898456.1:74-10246_Dengue_virus_3_isolate_DENV-3/WS/BID-V2973/1995,_complete_genome	FJ644564.1:95-10267_Dengue_virus_3_isolate_ND143_from_India,_complete_genome	KF955473.1:74-10246_Dengue_virus_3_isolate_DENV-3/BR/BID-V2383/2002,_complete_genome	KU509283.1:62-10234_Dengue_virus_type_3_strain_DENV3-3404,_complete_genome	OR418423.1:95-10267_Dengue_virus_type_3_isolate_23GZ10604_D1_THA_F,_complete_genome	MH823209.1:95-10267_Dengue_virus_type_3_isolate_SMD-031,_complete_genome	MZ285732.1:95-10273_Dengue_virus_type_3_isolate_dev1,_complete_genome	MW396468.1:95-10267_Dengue_virus_type_3_isolate_IN043,_complete_genome	MN018389.1:95-10267_Dengue_virus_type_3_isolate_D17011,_complete_genome	MN018381.1:95-10267_Dengue_virus_type_3_isolate_D16016,_complete_genome	KJ830751.1:46-10218_Dengue_virus_3_isolate_Jeddah-2014,_complete_genome	GU131878.1:74-10246_Dengue_virus_3_isolate_DENV-3/BR/BID-V3615/2007,_complete_genome	FJ898459.1:74-10246_Dengue_virus_3_isolate_DENV-3/TT/BID-V2982/2002,_complete_genome	KF955456.1:57-10229_Dengue_virus_3_isolate_DENV-3/PR/BID-V1728/2006,_complete_genome	KJ189301.1:81-10253_Dengue_virus_3_isolate_DENV-3/PE/BID-V7289/2008,_complete_genome	OK605762.1:95-10267_Dengue_virus_type_3_isolate_DENV3-1_FPA0099,_complete_genome	KF973486.1:95-10267_Dengue_virus_3_isolate_DENV-3/NI/BID-V7694/2012,_complete_genome	MH544651.1:95-10267_Dengue_virus_type_3_isolate_476947_Risaralda_CO_2016,_complete_genome	MH888333.1:95-10267_Dengue_virus_type_3_isolate_BOL_4025,_complete_genome	KU509278.1:63-10235_Dengue_virus_type_3_strain_DENV3-254,_complete_genome	KY794786.1:78-10250_Dengue_virus_type_3_isolate_101027,_complete_genome	OK605766.1:95-10267_Dengue_virus_type_3_isolate_DENV3-5_S_162,_complete_genome	Average CAI
0	54	0.802	0.823	0.823	0.823	0.823	0.802	0.802	0.808	0.823	0.802	0.823	0.808	0.808	0.802	0.823	0.823	0.823	0.823	0.802	0.823	0.823	0.802	0.823	0.802	0.801	0.802	0.802	0.823	0.823	0.823	0.823	0.823	0.823	0.823	0.823	0.823	0.823	0.823	0.802	0.823	0.81555
5	54	0.844	0.865	0.865	0.865	0.865	0.844	0.844	0.844	0.865	0.844	0.865	0.844	0.844	0.844	0.865	0.865	0.865	0.865	0.844	0.865	0.865	0.844	0.865	0.844	0.801	0.844	0.844	0.865	0.865	0.865	0.865	0.865	0.865	0.865	0.865	0.865	0.865	0.865	0.844	0.865	0.85605
10	54	0.802	0.802	0.802	0.802	0.802	0.829	0.802	0.802	0.802	0.802	0.802	0.802	0.802	0.802	0.802	0.802	0.802	0.802	0.802	0.802	0.802	0.802	0.802	0.802	0.755	0.802	0.802	0.802	0.802	0.802	0.802	0.802	0.802	0.802	0.802	0.802	0.802	0.802	0.802	0.802	0.8015
15	54	0.83	0.83	0.83	0.83	0.83	0.857	0.83	0.83	0.83	0.83	0.83	0.83	0.83	0.83	0.83	0.83	0.83	0.83	0.83	0.83	0.83	0.83	0.83	0.83	0.784	0.83	0.83	0.83	0.83	0.83	0.83	0.83	0.83	0.83	0.83	0.83	0.83	0.83	0.83	0.83	0.829525
20	54	0.819	0.8	0.8	0.8	0.8	0.846	0.819	0.819	0.8	0.819	0.8	0.819	0.819	0.819	0.8	0.8	0.8	0.8	0.819	0.8	0.8	0.8	0.819	0.819	0.737	0.819	0.819	0.8	0.819	0.8	0.8	0.8	0.8	0.819	0.8	0.8	0.8	0.8	0.819	0.739	0.805175
25	54	0.843	0.822	0.842	0.823	0.842	0.85	0.843	0.843	0.842	0.843	0.842	0.843	0.843	0.843	0.842	0.823	0.842	0.842	0.843	0.842	0.842	0.842	0.862	0.824	0.717	0.824	0.843	0.842	0.862	0.842	0.842	0.842	0.842	0.862	0.842	0.842	0.842	0.842	0.824	0.777	0.836375
30	54	0.873	0.849	0.871	0.849	0.871	0.851	0.875	0.873	0.871	0.875	0.871	0.873	0.873	0.873	0.871	0.849	0.871	0.871	0.875	0.873	0.871	0.871	0.897	0.851	0.744	0.851	0.875	0.873	0.895	0.895	0.871	0.871	0.871	0.895	0.871	0.871	0.871	0.871	0.851	0.797	0.865525
35	54	0.74	0.783	0.804	0.784	0.82	0.765	0.787	0.785	0.804	0.787	0.804	0.785	0.785	0.74	0.804	0.784	0.804	0.804	0.787	0.822	0.804	0.804	0.822	0.765	0.651	0.765	0.787	0.822	0.804	0.825	0.804	0.804	0.804	0.804	0.804	0.804	0.804	0.804	0.765	0.749	0.789325
40	54	0.611	0.664	0.664	0.664	0.732	0.648	0.65	0.648	0.664	0.65	0.664	0.648	0.648	0.611	0.664	0.664	0.664	0.664	0.65	0.734	0.664	0.664	0.724	0.688	0.592	0.648	0.65	0.742	0.664	0.682	0.664	0.664	0.664	0.664	0.664	0.664	0.664	0.664	0.648	0.677	0.664025
45	54	0.59	0.621	0.621	0.621	0.68	0.638	0.639	0.621	0.621	0.625	0.621	0.638	0.621	0.59	0.621	0.621	0.621	0.621	0.625	0.682	0.621	0.621	0.673	0.657	0.534	0.621	0.625	0.689	0.621	0.621	0.621	0.621	0.621	0.621	0.621	0.621	0.621	0.621	0.621	0.632	0.62605
50	54	0.658	0.655	0.655	0.655	0.725	0.672	0.672	0.655	0.655	0.658	0.655	0.672	0.655	0.658	0.655	0.655	0.655	0.655	0.658	0.725	0.654	0.655	0.717	0.696	0.568	0.661	0.65	0.733	0.655	0.655	0.654	0.654	0.655	0.654	0.654	0.655	0.655	0.654	0.644	0.666	0.6623
55	54	0.7	0.75	0.75	0.75	0.829	0.77	0.77	0.75	0.75	0.712	0.75	0.77	0.75	0.7	0.75	0.75	0.75	0.75	0.712	0.829	0.748	0.75	0.829	0.752	0.632	0.756	0.731	0.829	0.75	0.75	0.748	0.748	0.75	0.748	0.748	0.75	0.75	0.748	0.736	0.75	0.751125
60	54	0.732	0.799	0.799	0.799	0.812	0.751	0.751	0.784	0.821	0.759	0.821	0.751	0.751	0.732	0.799	0.821	0.799	0.799	0.78	0.812	0.797	0.821	0.812	0.745	0.764	0.791	0.765	0.812	0.799	0.799	0.819	0.797	0.821	0.797	0.819	0.821	0.799	0.797	0.77	0.799	0.7904
65	54	0.703	0.834	0.834	0.834	0.849	0.721	0.721	0.753	0.857	0.808	0.857	0.721	0.721	0.703	0.834	0.857	0.834	0.834	0.831	0.849	0.834	0.857	0.849	0.79	0.749	0.839	0.816	0.849	0.834	0.834	0.857	0.834	0.857	0.834	0.857	0.857	0.855	0.837	0.839	0.834	0.816675
70	54	0.729	0.842	0.799	0.842	0.821	0.715	0.715	0.745	0.864	0.818	0.864	0.715	0.715	0.729	0.842	0.864	0.842	0.842	0.839	0.821	0.842	0.864	0.834	0.8	0.772	0.839	0.828	0.834	0.842	0.842	0.864	0.842	0.864	0.842	0.864	0.864	0.862	0.845	0.847	0.842	0.8199
75	54	0.725	0.798	0.736	0.779	0.777	0.701	0.701	0.701	0.82	0.818	0.812	0.701	0.701	0.725	0.798	0.82	0.798	0.798	0.841	0.777	0.798	0.82	0.79	0.784	0.78	0.776	0.784	0.79	0.798	0.798	0.82	0.798	0.82	0.798	0.812	0.82	0.818	0.801	0.784	0.798	0.78285
80	54	0.776	0.796	0.735	0.777	0.775	0.755	0.775	0.715	0.796	0.882	0.788	0.755	0.755	0.776	0.796	0.796	0.796	0.796	0.882	0.775	0.796	0.796	0.788	0.86	0.742	0.851	0.885	0.788	0.796	0.796	0.796	0.796	0.796	0.796	0.788	0.796	0.816	0.799	0.837	0.796	0.795275
85	54	0.773	0.732	0.707	0.714	0.713	0.755	0.825	0.716	0.732	0.792	0.725	0.755	0.755	0.773	0.732	0.732	0.732	0.732	0.792	0.713	0.732	0.778	0.694	0.772	0.777	0.732	0.794	0.725	0.732	0.732	0.732	0.732	0.732	0.732	0.725	0.732	0.732	0.778	0.733	0.732	0.7432
90	54	0.714	0.628	0.62	0.628	0.628	0.67	0.8	0.69	0.628	0.736	0.621	0.718	0.718	0.714	0.628	0.628	0.628	0.628	0.736	0.628	0.628	0.673	0.598	0.736	0.702	0.698	0.761	0.628	0.628	0.642	0.628	0.628	0.628	0.628	0.621	0.628	0.646	0.673	0.691	0.628	0.66205
95	54	0.575	0.596	0.589	0.596	0.596	0.549	0.619	0.591	0.596	0.591	0.596	0.578	0.578	0.575	0.576	0.596	0.596	0.594	0.591	0.596	0.596	0.636	0.569	0.591	0.742	0.562	0.591	0.596	0.596	0.609	0.596	0.596	0.596	0.596	0.596	0.596	0.615	0.636	0.575	0.604	0.5967
100	54	0.531	0.602	0.596	0.602	0.602	0.552	0.623	0.594	0.602	0.568	0.626	0.581	0.581	0.531	0.582	0.602	0.626	0.6	0.568	0.602	0.602	0.643	0.575	0.581	0.727	0.553	0.593	0.602	0.602	0.615	0.602	0.602	0.602	0.602	0.626	0.602	0.621	0.643	0.605	0.61	0.599475
105	54	0.605	0.681	0.681	0.681	0.681	0.626	0.665	0.665	0.681	0.643	0.708	0.665	0.665	0.605	0.664	0.681	0.708	0.678	0.643	0.681	0.681	0.681	0.681	0.662	0.738	0.662	0.676	0.681	0.681	0.681	0.681	0.681	0.681	0.681	0.708	0.681	0.696	0.681	0.69	0.69	0.675025
110	54	0.676	0.735	0.735	0.755	0.735	0.731	0.734	0.734	0.735	0.713	0.765	0.734	0.734	0.676	0.735	0.735	0.762	0.732	0.713	0.735	0.735	0.735	0.735	0.732	0.735	0.732	0.745	0.735	0.735	0.735	0.735	0.735	0.735	0.738	0.762	0.735	0.735	0.731	0.759	0.743	0.73415
115	54	0.723	0.763	0.782	0.804	0.782	0.781	0.785	0.785	0.782	0.762	0.815	0.785	0.785	0.723	0.782	0.782	0.811	0.782	0.762	0.782	0.782	0.774	0.782	0.782	0.803	0.782	0.782	0.782	0.782	0.782	0.782	0.782	0.782	0.786	0.811	0.774	0.782	0.778	0.811	0.782	0.781525
120	54	0.706	0.689	0.706	0.669	0.706	0.648	0.651	0.655	0.706	0.706	0.71	0.651	0.651	0.706	0.706	0.706	0.706	0.706	0.706	0.706	0.706	0.699	0.706	0.706	0.718	0.706	0.706	0.706	0.706	0.706	0.706	0.706	0.706	0.71	0.651	0.699	0.706	0.703	0.706	0.706	0.6965
125	54	0.626	0.611	0.615	0.593	0.626	0.567	0.567	0.57	0.626	0.662	0.64	0.567	0.567	0.626	0.626	0.626	0.626	0.626	0.662	0.626	0.626	0.62	0.626	0.626	0.69	0.626	0.662	0.626	0.626	0.626	0.626	0.626	0.626	0.611	0.589	0.605	0.662	0.626	0.626	0.626	0.6208
130	54	0.698	0.698	0.667	0.626	0.698	0.632	0.632	0.636	0.68	0.739	0.694	0.632	0.632	0.698	0.68	0.68	0.663	0.68	0.739	0.698	0.68	0.691	0.68	0.698	0.737	0.698	0.739	0.68	0.666	0.698	0.68	0.68	0.674	0.663	0.657	0.656	0.739	0.68	0.698	0.68	0.6819
135	54	0.591	0.591	0.563	0.574	0.591	0.58	0.58	0.572	0.574	0.627	0.587	0.58	0.569	0.591	0.574	0.574	0.559	0.563	0.627	0.591	0.574	0.591	0.574	0.591	0.64	0.591	0.62	0.574	0.562	0.591	0.574	0.574	0.569	0.559	0.605	0.549	0.627	0.574	0.591	0.574	0.58405
140	54	0.719	0.708	0.672	0.628	0.708	0.693	0.693	0.679	0.686	0.719	0.703	0.693	0.679	0.719	0.686	0.686	0.667	0.672	0.719	0.708	0.686	0.719	0.686	0.734	0.692	0.734	0.699	0.686	0.681	0.708	0.686	0.628	0.679	0.686	0.725	0.672	0.708	0.686	0.734	0.628	0.69235
145	54	0.737	0.726	0.726	0.664	0.726	0.726	0.726	0.711	0.726	0.737	0.726	0.726	0.711	0.737	0.726	0.726	0.706	0.711	0.737	0.726	0.726	0.737	0.736	0.753	0.686	0.765	0.717	0.737	0.721	0.726	0.726	0.664	0.726	0.726	0.726	0.711	0.726	0.724	0.751	0.664	0.722125
150	54	0.766	0.754	0.754	0.694	0.754	0.784	0.754	0.706	0.754	0.766	0.754	0.754	0.706	0.766	0.754	0.754	0.754	0.74	0.766	0.754	0.754	0.766	0.748	0.781	0.718	0.792	0.754	0.75	0.731	0.754	0.754	0.694	0.754	0.754	0.754	0.74	0.754	0.753	0.779	0.694	0.74915
155	54	0.82	0.805	0.805	0.82	0.82	0.8	0.82	0.739	0.791	0.745	0.843	0.772	0.739	0.82	0.82	0.82	0.82	0.82	0.745	0.805	0.82	0.82	0.806	0.779	0.714	0.79	0.736	0.774	0.785	0.82	0.82	0.82	0.82	0.82	0.843	0.767	0.82	0.819	0.805	0.82	0.799175
160	54	0.783	0.783	0.783	0.817	0.797	0.779	0.797	0.722	0.77	0.715	0.818	0.752	0.722	0.783	0.797	0.797	0.797	0.797	0.715	0.783	0.797	0.797	0.784	0.733	0.794	0.753	0.707	0.754	0.765	0.797	0.797	0.797	0.797	0.797	0.804	0.748	0.797	0.795	0.756	0.797	0.776825
165	54	0.826	0.809	0.825	0.864	0.841	0.792	0.841	0.803	0.812	0.75	0.848	0.792	0.792	0.826	0.841	0.841	0.841	0.841	0.75	0.826	0.841	0.841	0.797	0.771	0.793	0.766	0.742	0.783	0.841	0.841	0.841	0.841	0.841	0.841	0.832	0.787	0.841	0.841	0.782	0.841	0.816625
170	54	0.749	0.722	0.738	0.767	0.729	0.764	0.772	0.775	0.702	0.721	0.722	0.764	0.764	0.749	0.729	0.729	0.738	0.729	0.721	0.715	0.729	0.729	0.683	0.746	0.766	0.741	0.721	0.67	0.738	0.729	0.729	0.729	0.738	0.729	0.708	0.718	0.729	0.729	0.73	0.729	0.732975
175	54	0.698	0.675	0.674	0.707	0.681	0.714	0.722	0.724	0.681	0.777	0.675	0.714	0.714	0.698	0.681	0.681	0.689	0.681	0.777	0.681	0.681	0.681	0.664	0.786	0.762	0.769	0.777	0.681	0.689	0.714	0.681	0.681	0.689	0.714	0.662	0.681	0.714	0.681	0.787	0.681	0.705475
180	54	0.69	0.68	0.68	0.689	0.674	0.659	0.654	0.647	0.687	0.768	0.68	0.647	0.647	0.69	0.687	0.687	0.695	0.674	0.768	0.674	0.687	0.674	0.656	0.798	0.698	0.769	0.768	0.674	0.682	0.72	0.687	0.687	0.695	0.72	0.68	0.687	0.72	0.687	0.799	0.674	0.695975
185	54	0.759	0.745	0.74	0.746	0.732	0.717	0.704	0.704	0.745	0.856	0.756	0.704	0.718	0.759	0.76	0.745	0.745	0.732	0.856	0.732	0.745	0.732	0.732	0.861	0.725	0.848	0.844	0.732	0.746	0.794	0.745	0.76	0.745	0.779	0.745	0.745	0.794	0.745	0.879	0.732	0.759575
190	54	0.764	0.783	0.778	0.784	0.77	0.708	0.713	0.713	0.783	0.863	0.793	0.713	0.726	0.764	0.797	0.783	0.783	0.77	0.863	0.77	0.783	0.77	0.77	0.85	0.724	0.867	0.817	0.77	0.784	0.831	0.783	0.797	0.783	0.816	0.783	0.765	0.831	0.783	0.867	0.77	0.784125
195	54	0.737	0.74	0.75	0.741	0.728	0.669	0.673	0.724	0.74	0.782	0.75	0.673	0.686	0.737	0.754	0.74	0.74	0.728	0.782	0.728	0.74	0.728	0.728	0.773	0.769	0.768	0.737	0.728	0.732	0.812	0.74	0.754	0.74	0.739	0.74	0.723	0.754	0.74	0.759	0.728	0.73835
200	54	0.756	0.746	0.756	0.746	0.746	0.728	0.746	0.805	0.685	0.726	0.695	0.746	0.746	0.756	0.685	0.685	0.746	0.746	0.726	0.746	0.685	0.746	0.746	0.795	0.649	0.79	0.755	0.746	0.736	0.741	0.685	0.746	0.685	0.684	0.685	0.669	0.746	0.685	0.716	0.746	0.728825

## Sheet: DENV4
Table S7. Local CAI of DENV1-4 using the codon usage table of Aedes aegypti as a reference set.
		CAI of DENV4
Distance from ATG (codons)	Nucleotide Length	AY762085.1:102-10265_Dengue_virus_type_4_strain_Singapore_8976/95,_complete_genome	HQ332176.1:102-10265_Dengue_virus_4_strain_VE_61054_2007,_complete_genome	FJ024476.1:81-10244_Dengue_virus_4_isolate_DENV-4/CO/BID-V1600/1997,_complete_genome	JN983813.1:102-10265_Dengue_virus_4_isolate_Br246RR/10,_complete_genome	KC333651.1:77-10240_Dengue_virus_4_strain_GZ/9809/2012,_complete_genome	KF041260.1:103-10266_Dengue_virus_4_isolate_D4/Pakistan/150/2009,_complete_genome	GQ252675.1:66-10229_Dengue_virus_4_isolate_DENV-4/US/BID-V2432/1995,_complete_genome	AY618993.1:103-10266_Dengue_virus_type_4_strain_ThD4_0734_00,_complete_genome	KU523872.1:103-10266_Dengue_virus_4_strain_ID-CN27-15,_complete_genome	KU523871.1:103-10266_Dengue_virus_4_strain_PH-CN08-14,_complete_genome	JF262783.1:102-10265_Dengue_virus_4_isolate_INDIA_G11337,_complete_genome	KJ160504.1:102-10265_Dengue_virus_4_isolate_rDENV4,_complete_genome	KT794007.1:102-10265_Dengue_virus_4_isolate_BR005AM_2011,_complete_genome	EF457906.1:102-10265_Dengue_virus_type_4_isolate_P75-215,_complete_genome	AY618989.1:102-10265_Dengue_virus_type_4_strain_ThD4_0017_97,_complete_genome	KC762699.1:103-10266_Dengue_virus_4_isolate_MKS-2139,_complete_genome	FJ639764.1:81-10244_Dengue_virus_4_isolate_DENV-4/VE/BID-V2194/2001,_complete_genome	GQ868585.1:81-10244_Dengue_virus_4_isolate_DENV-4/CO/BID-V3412/2005,_complete_genome	JF262782.1:102-10265_Dengue_virus_4_isolate_Haiti73,_complete_genome	AF326573.1:102-10265_Dengue_virus_type_4_strain_814669,_complete_genome	KU513441.1:102-10265_Dengue_virus_type_4_isolate_LRV13/422,_complete_genome	MW793460.1:102-10265_Dengue_virus_type_4_isolate_1036,_complete_genome	OL314747.1:103-10266_Dengue_virus_4_isolate_JBB-055,_complete_genome	ON799403.1:102-10265_Dengue_virus_type_4_isolate_THSTI-TRC-DENV4-02,_complete_genome	MN018394.1:102-10265_Dengue_virus_type_4_isolate_D151435,_complete_genome	MH888334.1:79-10242_Dengue_virus_type_4_isolate_CNR_16861,_complete_genome	MH382789.1:103-10266_Dengue_virus_type_4_isolate_PNG_2016a,_complete_genome	MN018395.1:102-10265_Dengue_virus_type_4_isolate_D151453,_complete_genome	MN018393.1:102-10265_Dengue_virus_type_4_isolate_D15312,_complete_genome	MN018398.1:102-10265_Dengue_virus_type_4_isolate_D16039,_complete_genome	JN638571.1:115-10278_Dengue_virus_4_isolate_DHF_patient,_complete_genome	OP411002.1:103-10266_Dengue_virus_type_4_isolate_SG(EHI)D4/30932Y19,_complete_genome	ON799402.1:102-10265_Dengue_virus_type_4_isolate_THSTI-TRC-DENV4-01,_complete_genome	MN018396.1:102-10265_Dengue_virus_type_4_isolate_D151602,_complete_genome	MN018397.1:102-10265_Dengue_virus_type_4_isolate_D16004,_complete_genome	MN018390.1:102-10265_Dengue_virus_type_4_isolate_D13467,_complete_genome	AY776330.1:79-10242_Dengue_virus_type_4_strain_Taiwan-2K0713_polyprotein_gene,_complete_cds	KY670635.1:80-10243_Dengue_virus_type_4_strain_D4/Philippines/0310aTw,_complete_genome	MK514144.1:102-10265_Dengue_virus_type_4_isolate_Homo_sapiens/Haiti-0075/2015,_complete_genome	MT076955.1:102-10265_Dengue_virus_type_4_isolate_KFA236,_complete_genome	Average CAI
0	54	0.823	0.823	0.823	0.823	0.825	0.819	0.823	0.823	0.823	0.825	0.825	0.823	0.823	0.821	0.821	0.823	0.823	0.823	0.823	0.823	0.823	0.823	0.823	0.823	0.825	0.823	0.802	0.825	0.825	0.823	0.838	0.825	0.823	0.816	0.816	0.819	0.823	0.814	0.823	0.823	0.822325
5	54	0.803	0.803	0.803	0.803	0.805	0.805	0.803	0.803	0.803	0.805	0.805	0.803	0.803	0.801	0.807	0.803	0.803	0.803	0.803	0.803	0.803	0.803	0.803	0.803	0.805	0.803	0.783	0.805	0.805	0.803	0.797	0.805	0.803	0.832	0.832	0.805	0.803	0.794	0.803	0.803	0.804075
10	54	0.706	0.706	0.706	0.706	0.706	0.706	0.684	0.706	0.706	0.706	0.706	0.706	0.706	0.706	0.716	0.706	0.716	0.706	0.706	0.706	0.706	0.706	0.803	0.706	0.706	0.706	0.706	0.706	0.706	0.706	0.706	0.706	0.706	0.738	0.738	0.706	0.706	0.706	0.706	0.706	0.709975
15	54	0.734	0.734	0.734	0.734	0.734	0.734	0.712	0.734	0.734	0.734	0.721	0.734	0.734	0.734	0.743	0.734	0.743	0.734	0.734	0.734	0.734	0.734	0.781	0.734	0.765	0.734	0.734	0.734	0.734	0.734	0.765	0.734	0.734	0.797	0.797	0.734	0.734	0.734	0.734	0.734	0.73945
20	54	0.675	0.654	0.654	0.654	0.711	0.682	0.628	0.711	0.761	0.711	0.659	0.654	0.654	0.73	0.731	0.719	0.662	0.654	0.654	0.654	0.654	0.654	0.779	0.659	0.703	0.711	0.761	0.711	0.711	0.682	0.68	0.711	0.659	0.708	0.708	0.682	0.711	0.675	0.654	0.654	0.686975
25	54	0.64	0.606	0.599	0.606	0.702	0.632	0.6	0.659	0.706	0.702	0.609	0.606	0.606	0.669	0.669	0.666	0.606	0.606	0.606	0.606	0.606	0.606	0.667	0.609	0.652	0.659	0.706	0.702	0.702	0.632	0.63	0.659	0.609	0.63	0.674	0.632	0.659	0.676	0.606	0.606	0.640575
30	54	0.602	0.568	0.561	0.568	0.664	0.597	0.562	0.621	0.667	0.664	0.595	0.568	0.568	0.639	0.631	0.628	0.568	0.568	0.568	0.568	0.568	0.568	0.621	0.595	0.668	0.621	0.667	0.664	0.664	0.594	0.644	0.621	0.595	0.644	0.691	0.597	0.621	0.641	0.568	0.568	0.609875
35	54	0.581	0.548	0.541	0.516	0.641	0.577	0.548	0.6	0.644	0.641	0.574	0.548	0.516	0.63	0.609	0.59	0.548	0.548	0.548	0.548	0.516	0.548	0.6	0.574	0.653	0.6	0.644	0.641	0.641	0.573	0.617	0.6	0.574	0.617	0.663	0.577	0.584	0.655	0.516	0.548	0.585925
40	54	0.656	0.656	0.647	0.617	0.696	0.659	0.656	0.656	0.654	0.696	0.664	0.651	0.617	0.641	0.656	0.636	0.656	0.656	0.656	0.656	0.617	0.656	0.654	0.664	0.777	0.654	0.654	0.696	0.696	0.654	0.718	0.654	0.664	0.718	0.718	0.659	0.638	0.697	0.617	0.656	0.663575
45	54	0.64	0.637	0.637	0.601	0.633	0.641	0.637	0.64	0.639	0.633	0.645	0.633	0.601	0.631	0.637	0.622	0.637	0.637	0.637	0.637	0.601	0.637	0.639	0.645	0.7	0.639	0.639	0.633	0.633	0.636	0.694	0.639	0.645	0.694	0.694	0.641	0.624	0.675	0.601	0.637	0.640025
50	54	0.67	0.684	0.684	0.684	0.663	0.667	0.684	0.67	0.669	0.663	0.667	0.679	0.677	0.652	0.667	0.669	0.684	0.684	0.684	0.684	0.684	0.667	0.669	0.667	0.689	0.662	0.669	0.663	0.663	0.666	0.617	0.669	0.667	0.671	0.671	0.667	0.67	0.705	0.684	0.667	0.6718
55	54	0.72	0.734	0.734	0.734	0.716	0.662	0.734	0.72	0.72	0.716	0.716	0.734	0.727	0.66	0.716	0.72	0.734	0.734	0.734	0.734	0.734	0.716	0.72	0.716	0.644	0.73	0.72	0.716	0.716	0.662	0.609	0.72	0.716	0.716	0.662	0.716	0.72	0.716	0.734	0.716	0.71245
60	54	0.766	0.785	0.785	0.785	0.759	0.691	0.785	0.766	0.766	0.759	0.766	0.785	0.777	0.706	0.785	0.766	0.785	0.785	0.764	0.785	0.785	0.758	0.766	0.766	0.637	0.77	0.766	0.759	0.759	0.691	0.615	0.785	0.766	0.759	0.657	0.747	0.766	0.766	0.785	0.758	0.7553
65	54	0.834	0.854	0.854	0.854	0.827	0.745	0.854	0.834	0.834	0.827	0.827	0.808	0.846	0.761	0.801	0.834	0.854	0.854	0.831	0.854	0.854	0.825	0.834	0.827	0.644	0.838	0.834	0.827	0.827	0.759	0.664	0.855	0.827	0.827	0.652	0.806	0.834	0.827	0.854	0.825	0.815675
70	54	0.762	0.764	0.762	0.762	0.758	0.692	0.762	0.764	0.762	0.758	0.756	0.723	0.762	0.769	0.736	0.764	0.762	0.762	0.743	0.762	0.762	0.754	0.762	0.756	0.597	0.776	0.764	0.758	0.758	0.697	0.614	0.783	0.756	0.758	0.604	0.738	0.764	0.756	0.762	0.754	0.74395
75	54	0.784	0.787	0.784	0.784	0.703	0.77	0.784	0.727	0.725	0.703	0.762	0.721	0.784	0.791	0.737	0.727	0.784	0.784	0.742	0.784	0.784	0.776	0.725	0.762	0.646	0.721	0.727	0.703	0.703	0.772	0.659	0.727	0.762	0.703	0.647	0.762	0.727	0.758	0.784	0.776	0.744775
80	54	0.783	0.767	0.764	0.764	0.761	0.806	0.764	0.761	0.758	0.761	0.742	0.703	0.764	0.858	0.729	0.761	0.764	0.764	0.743	0.764	0.764	0.764	0.758	0.742	0.797	0.753	0.761	0.761	0.761	0.808	0.793	0.761	0.742	0.761	0.793	0.797	0.761	0.793	0.764	0.764	0.766975
85	54	0.706	0.651	0.649	0.649	0.67	0.669	0.649	0.686	0.667	0.701	0.646	0.631	0.649	0.774	0.671	0.677	0.649	0.649	0.631	0.649	0.649	0.649	0.667	0.646	0.71	0.662	0.67	0.67	0.67	0.665	0.665	0.673	0.646	0.67	0.69	0.669	0.67	0.723	0.649	0.649	0.667125
90	54	0.72	0.729	0.729	0.729	0.739	0.747	0.677	0.751	0.739	0.771	0.723	0.71	0.729	0.792	0.696	0.746	0.729	0.729	0.71	0.729	0.729	0.729	0.739	0.723	0.795	0.731	0.739	0.739	0.739	0.747	0.747	0.742	0.723	0.739	0.758	0.747	0.739	0.751	0.729	0.729	0.73595
95	54	0.625	0.638	0.638	0.638	0.716	0.671	0.59	0.73	0.716	0.785	0.648	0.638	0.638	0.668	0.611	0.724	0.638	0.638	0.638	0.638	0.638	0.638	0.716	0.648	0.677	0.711	0.716	0.716	0.716	0.649	0.647	0.719	0.648	0.716	0.687	0.671	0.716	0.67	0.638	0.638	0.670025
100	54	0.657	0.649	0.649	0.649	0.659	0.649	0.6	0.675	0.659	0.69	0.659	0.649	0.649	0.621	0.648	0.659	0.649	0.649	0.649	0.643	0.649	0.649	0.659	0.659	0.693	0.661	0.659	0.659	0.659	0.664	0.626	0.661	0.659	0.659	0.665	0.649	0.659	0.633	0.649	0.649	0.653275
105	54	0.743	0.717	0.719	0.717	0.703	0.732	0.717	0.693	0.693	0.734	0.717	0.717	0.717	0.704	0.764	0.703	0.717	0.717	0.717	0.71	0.717	0.717	0.693	0.717	0.753	0.687	0.693	0.703	0.703	0.749	0.709	0.693	0.717	0.703	0.726	0.732	0.693	0.717	0.717	0.717	0.715175
110	54	0.643	0.613	0.615	0.613	0.613	0.617	0.613	0.604	0.604	0.642	0.606	0.613	0.613	0.567	0.62	0.613	0.613	0.613	0.613	0.607	0.613	0.613	0.604	0.606	0.677	0.571	0.604	0.61	0.61	0.672	0.626	0.577	0.606	0.613	0.656	0.617	0.604	0.611	0.613	0.613	0.614275
115	54	0.629	0.652	0.638	0.636	0.648	0.652	0.636	0.64	0.64	0.648	0.629	0.636	0.636	0.589	0.616	0.648	0.636	0.636	0.636	0.636	0.636	0.636	0.64	0.629	0.68	0.605	0.64	0.633	0.633	0.723	0.661	0.612	0.629	0.648	0.649	0.652	0.655	0.646	0.636	0.636	0.6399
120	54	0.621	0.609	0.596	0.594	0.605	0.596	0.594	0.605	0.605	0.605	0.587	0.594	0.594	0.571	0.569	0.605	0.594	0.594	0.594	0.594	0.594	0.594	0.64	0.587	0.658	0.572	0.605	0.591	0.591	0.699	0.605	0.58	0.587	0.613	0.593	0.63	0.62	0.603	0.594	0.594	0.6019
125	54	0.65	0.58	0.567	0.567	0.588	0.632	0.567	0.635	0.635	0.588	0.623	0.567	0.567	0.612	0.593	0.635	0.567	0.567	0.567	0.567	0.567	0.567	0.669	0.623	0.673	0.609	0.635	0.62	0.62	0.718	0.632	0.609	0.623	0.595	0.61	0.666	0.65	0.622	0.567	0.567	0.6079
130	54	0.725	0.625	0.625	0.625	0.646	0.704	0.625	0.711	0.711	0.646	0.687	0.625	0.625	0.71	0.669	0.711	0.625	0.625	0.625	0.625	0.625	0.625	0.75	0.687	0.749	0.695	0.711	0.687	0.687	0.783	0.687	0.711	0.687	0.654	0.675	0.742	0.711	0.676	0.625	0.625	0.67405
135	54	0.724	0.627	0.615	0.627	0.63	0.697	0.627	0.718	0.718	0.63	0.685	0.627	0.627	0.717	0.682	0.718	0.627	0.627	0.627	0.627	0.627	0.627	0.759	0.685	0.751	0.701	0.718	0.692	0.692	0.724	0.685	0.718	0.685	0.663	0.672	0.751	0.718	0.68	0.627	0.627	0.674475
140	54	0.763	0.694	0.68	0.694	0.713	0.793	0.694	0.802	0.802	0.713	0.763	0.694	0.694	0.81	0.759	0.802	0.694	0.694	0.694	0.694	0.694	0.694	0.802	0.763	0.793	0.781	0.802	0.773	0.773	0.716	0.764	0.802	0.763	0.753	0.733	0.809	0.802	0.773	0.694	0.694	0.7456
145	54	0.719	0.727	0.713	0.727	0.747	0.775	0.725	0.77	0.77	0.747	0.721	0.727	0.727	0.758	0.773	0.77	0.727	0.727	0.727	0.727	0.727	0.727	0.77	0.721	0.775	0.77	0.77	0.777	0.777	0.701	0.768	0.77	0.721	0.787	0.752	0.79	0.77	0.772	0.727	0.727	0.747575
150	54	0.704	0.689	0.69	0.737	0.713	0.789	0.687	0.693	0.693	0.713	0.731	0.704	0.737	0.715	0.856	0.693	0.704	0.704	0.694	0.704	0.737	0.708	0.693	0.731	0.725	0.696	0.693	0.737	0.737	0.663	0.737	0.693	0.731	0.735	0.722	0.804	0.693	0.783	0.737	0.708	0.720325
155	54	0.717	0.703	0.717	0.749	0.756	0.802	0.701	0.723	0.723	0.756	0.716	0.717	0.749	0.707	0.871	0.724	0.717	0.717	0.708	0.717	0.749	0.721	0.723	0.716	0.756	0.726	0.723	0.768	0.768	0.757	0.749	0.723	0.716	0.754	0.732	0.833	0.664	0.792	0.749	0.721	0.73825
160	54	0.711	0.698	0.711	0.741	0.711	0.776	0.696	0.704	0.704	0.711	0.7	0.711	0.741	0.701	0.829	0.706	0.711	0.711	0.702	0.711	0.741	0.715	0.704	0.7	0.737	0.707	0.704	0.766	0.766	0.767	0.749	0.704	0.7	0.71	0.747	0.804	0.65	0.744	0.741	0.715	0.723925
165	54	0.733	0.737	0.751	0.751	0.716	0.762	0.737	0.726	0.711	0.716	0.688	0.751	0.751	0.768	0.787	0.727	0.751	0.751	0.742	0.751	0.751	0.737	0.726	0.688	0.736	0.728	0.726	0.765	0.765	0.751	0.747	0.726	0.688	0.716	0.745	0.791	0.667	0.702	0.751	0.737	0.73625
170	54	0.754	0.774	0.795	0.774	0.791	0.729	0.774	0.802	0.785	0.791	0.715	0.774	0.774	0.772	0.754	0.802	0.774	0.774	0.774	0.774	0.774	0.754	0.802	0.715	0.761	0.8	0.802	0.75	0.75	0.779	0.762	0.802	0.715	0.791	0.748	0.758	0.802	0.72	0.774	0.754	0.769225
175	54	0.656	0.675	0.695	0.675	0.706	0.642	0.675	0.717	0.701	0.706	0.632	0.675	0.675	0.76	0.624	0.701	0.675	0.675	0.675	0.675	0.675	0.656	0.717	0.632	0.66	0.715	0.768	0.626	0.626	0.652	0.655	0.717	0.632	0.706	0.641	0.627	0.717	0.684	0.675	0.656	0.6763
180	54	0.696	0.723	0.743	0.723	0.765	0.61	0.723	0.765	0.749	0.765	0.689	0.723	0.723	0.734	0.681	0.749	0.723	0.723	0.723	0.723	0.723	0.704	0.765	0.689	0.694	0.763	0.815	0.65	0.65	0.61	0.678	0.765	0.689	0.765	0.665	0.598	0.765	0.649	0.723	0.704	0.712925
185	54	0.783	0.791	0.791	0.791	0.829	0.701	0.791	0.82	0.82	0.829	0.775	0.791	0.791	0.745	0.766	0.818	0.791	0.791	0.791	0.791	0.791	0.791	0.799	0.775	0.785	0.818	0.874	0.728	0.728	0.701	0.759	0.82	0.775	0.829	0.745	0.686	0.82	0.732	0.791	0.791	0.78335
190	54	0.707	0.714	0.714	0.714	0.714	0.638	0.714	0.707	0.707	0.714	0.755	0.714	0.714	0.774	0.694	0.706	0.714	0.714	0.714	0.714	0.714	0.714	0.691	0.755	0.707	0.707	0.749	0.686	0.686	0.638	0.686	0.707	0.755	0.714	0.686	0.626	0.707	0.675	0.714	0.714	0.707175
195	54	0.717	0.724	0.724	0.724	0.724	0.66	0.724	0.717	0.717	0.724	0.78	0.724	0.724	0.728	0.73	0.743	0.724	0.724	0.724	0.724	0.724	0.724	0.7	0.78	0.717	0.719	0.719	0.71	0.71	0.66	0.71	0.73	0.78	0.724	0.71	0.66	0.717	0.667	0.724	0.724	0.719725
200	54	0.69	0.69	0.69	0.69	0.69	0.686	0.69	0.69	0.69	0.69	0.746	0.69	0.69	0.795	0.703	0.716	0.69	0.69	0.69	0.69	0.69	0.69	0.673	0.746	0.686	0.693	0.693	0.686	0.686	0.686	0.686	0.703	0.746	0.69	0.632	0.686	0.69	0.681	0.69	0.69	0.695475
